# Supplementary material for: AGD1/USP10/METTL13 complexes enhance cancer stem cells proliferation and diminish the therapeutic effect of docetaxel via CD44 m6A modification in castration resistant prostate cancer
Source: J Exp Clin Cancer Res. 2025 Jan 14;44:12. doi: 10.1186/s13046-025-03272-3 (PMC11730809; doi:10.1186/s13046-025-03272-3)
Supplement: Supplementary file 4 — Supplementary Material 4 [file 13046_2025_3272_MOESM4_ESM.xlsx]

## Sheet: Sheet1
Table S1. Patient and Organoid Characteristics.
Name	Tissue Site	Prior Therapy	Disease state	Tissue type	T stage	PSA (ng/dL)	Gleason score
Organoid-1	Lymph node needle biopsy	Abiraterone, docetaxel	castration-resistant, docetaxel-resistant	adenocarcinoma	T4	0.05	4+5
Organoid-2	Radical prostatectomy tissue	ADT, Abiraterone, docetaxel	castration-resistant, docetaxel-resistant	adenocarcinoma	T3b	＞100	4+5
Organoid-3	Salvage surgery tissue	ADT, Abiraterone, carboplatin, docetaxel	castration-resistant, docetaxel-resistant	adenocarcinoma	T4	80.483	4+5
Organoid-4	Salvage surgery tissue	ADT, Abiraterone, docetaxel	castration-resistant, docetaxel-resistant	adenocarcinoma	T3b	＞100	4+3
