# Supplementary material for: AGD1/USP10/METTL13 complexes enhance cancer stem cells proliferation and diminish the therapeutic effect of docetaxel via CD44 m6A modification in castration resistant prostate cancer
Source: J Exp Clin Cancer Res. 2025 Jan 14;44:12. doi: 10.1186/s13046-025-03272-3 (PMC11730809; doi:10.1186/s13046-025-03272-3)
Supplement: Supplementary file 6 — Supplementary Material 6 [file 13046_2025_3272_MOESM6_ESM.xlsx]

## Sheet: Proteins
Supplementary Table 3 MS experiments for NC probe binding proteins
Protein FDR Confidence: Combined	Accession	Description	Sum PEP Score	Coverage [%]	# Peptides	# PSMs	# Unique Peptides	# AAs	MW [kDa]	calc. pI	Score Sequest HT: Sequest HT	Gene Symbol	Biological Process	Cellular Component	Molecular Function	Abundances (Normalized): F1: Sample	Modifications
High	P08670	Vimentin OS=Homo sapiens OX=9606 GN=VIM PE=1 SV=4	824.177	91	77	554	70	466	53.6	5.12	1849	VIM	cell organization and biogenesis;stress response;developmental processes;signal transduction;other biological processes	plasma membrane;other membranes;cytosol;cytoskeleton;nucleus;other cytoplasmic organelle;other cell component	cytoskeletal activity;nucleic acid binding activity;other molecular function	3.18046e+11
High	P60709	Actin, cytoplasmic 1 OS=Homo sapiens OX=9606 GN=ACTB PE=1 SV=1	313.729	73	32	170	10	375	41.7	5.48	539.85	ACTB	cell organization and biogenesis;protein metabolism;other metabolic processes;transport;developmental processes;other biological processes	plasma membrane;other membranes;cytosol;cytoskeleton;nucleus;other cell component	cytoskeletal activity;other molecular function	76149053983
High	P07437	Tubulin beta chain OS=Homo sapiens OX=9606 GN=TUBB PE=1 SV=2	228.034	67	26	90	4	444	49.6	4.89	301.01	TUBB	cell cycle OR cell proliferation;cell organization and biogenesis;stress response;transport;other biological processes	non-structural extracellular;other membranes;cytosol;cytoskeleton;nucleus;other cytoplasmic organelle;other cell component	signal transduction activity or receptor binding;cytoskeletal activity;other molecular function	1.09573e+10
High	P06733	Alpha-enolase OS=Homo sapiens OX=9606 GN=ENO1 PE=1 SV=2	207.811	60	27	63	26	434	47.1	7.39	229.11	ENO1	other metabolic processes;other biological processes	plasma membrane;other membranes;cytosol;cytoskeleton;nucleus;other cell component	nucleic acid binding activity;other molecular function	5.67936e+09
High	Q71U36	Tubulin alpha-1A chain OS=Homo sapiens OX=9606 GN=TUBA1A PE=1 SV=1	187.46	62	24	67	1	451	50.1	5.06	242.29	TUBA1A	cell cycle OR cell proliferation;cell organization and biogenesis;transport;other biological processes	cytosol;cytoskeleton;other cytoplasmic organelle;other cell component	cytoskeletal activity;other molecular function	9709254262
High	P68371	Tubulin beta-4B chain OS=Homo sapiens OX=9606 GN=TUBB4B PE=1 SV=1	185.614	67	25	79	1	445	49.8	4.89	247.05	TUBB4B	cell cycle OR cell proliferation;cell organization and biogenesis;stress response	non-structural extracellular;cytosol;cytoskeleton;other cytoplasmic organelle;other cell component	signal transduction activity or receptor binding;cytoskeletal activity;nucleic acid binding activity;other molecular function	7.09106e+08
High	P35579	Myosin-9 OS=Homo sapiens OX=9606 GN=MYH9 PE=1 SV=4	179.976	24	41	52	41	1960	226.4	5.6	178.85	MYH9	cell cycle OR cell proliferation;cell organization and biogenesis;protein metabolism;stress response;transport;developmental processes;signal transduction;other biological processes	plasma membrane;other membranes;cytosol;cytoskeleton;nucleus;other cell component	signal transduction activity or receptor binding;cytoskeletal activity;other molecular function	1558808459
High	Q9BQE3	Tubulin alpha-1C chain OS=Homo sapiens OX=9606 GN=TUBA1C PE=1 SV=1	179.547	62	24	68	2	449	49.9	5.1	238.91	TUBA1C	cell cycle OR cell proliferation;cell organization and biogenesis;transport;other biological processes	other membranes;cytoskeleton;nucleus;other cell component	cytoskeletal activity;other molecular function	6.11337e+08
High	Q13885	Tubulin beta-2A chain OS=Homo sapiens OX=9606 GN=TUBB2A PE=1 SV=1	165.079	54	21	72	2	445	49.9	4.89	226.16	TUBB2A	cell cycle OR cell proliferation;cell organization and biogenesis;developmental processes	non-structural extracellular;cytoskeleton;other cell component	cytoskeletal activity;other molecular function	28803625
High	P68366	Tubulin alpha-4A chain OS=Homo sapiens OX=9606 GN=TUBA4A PE=1 SV=1	160.353	58	21	58	4	448	49.9	5.06	210.05	TUBA4A	cell cycle OR cell proliferation;cell organization and biogenesis	non-structural extracellular;cytosol;cytoskeleton;other cell component	cytoskeletal activity;other molecular function	1.32351e+08
High	P78371	T-complex protein 1 subunit beta OS=Homo sapiens OX=9606 GN=CCT2 PE=1 SV=4	141.314	57	24	36	24	535	57.5	6.46	141.76	CCT2	cell organization and biogenesis;transport;other biological processes	non-structural extracellular;cytosol;cytoskeleton;other cytoplasmic organelle;other cell component	other molecular function	9.60877e+08
High	P04350	Tubulin beta-4A chain OS=Homo sapiens OX=9606 GN=TUBB4A PE=1 SV=2	130.989	56	20	65	1	444	49.6	4.88	197.22	TUBB4A	cell cycle OR cell proliferation;cell organization and biogenesis;other biological processes	non-structural extracellular;cytosol;cytoskeleton;other cell component	cytoskeletal activity;other molecular function	84576296
High	P06576	ATP synthase subunit beta, mitochondrial OS=Homo sapiens OX=9606 GN=ATP5F1B PE=1 SV=3	129.654	51	20	32	20	529	56.5	5.4	121.75	ATP5F1B	other metabolic processes;transport;developmental processes;other biological processes	plasma membrane;other membranes;mitochondrion;other cell component	signal transduction activity or receptor binding;transporter activity;other molecular function	975784201
High	Q15149	Plectin OS=Homo sapiens OX=9606 GN=PLEC PE=1 SV=3	126.861	10	36	43	36	4684	531.5	5.96	130.75	PLEC	cell cycle OR cell proliferation;cell organization and biogenesis;other metabolic processes;stress response;developmental processes;other biological processes	plasma membrane;other membranes;cytosol;cytoskeleton;mitochondrion;other cell component	cytoskeletal activity;other molecular function	8.10902e+08
High	P61158	Actin-related protein 3 OS=Homo sapiens OX=9606 GN=ACTR3 PE=1 SV=3	120.306	53	19	37	19	418	47.3	5.88	134.04	ACTR3	cell cycle OR cell proliferation;cell organization and biogenesis;stress response;other biological processes	cytosol;cytoskeleton;nucleus;other cell component	cytoskeletal activity;other molecular function	3187173570
High	Q13509	Tubulin beta-3 chain OS=Homo sapiens OX=9606 GN=TUBB3 PE=1 SV=2	114.742	48	19	43	4	450	50.4	4.93	134.73	TUBB3	cell cycle OR cell proliferation;cell organization and biogenesis;developmental processes;signal transduction	non-structural extracellular;cytoskeleton;other cell component	signal transduction activity or receptor binding;cytoskeletal activity;other molecular function	3.2964e+07
High	P68032	Actin, alpha cardiac muscle 1 OS=Homo sapiens OX=9606 GN=ACTC1 PE=1 SV=1	113.736	46	23	100	4	377	42	5.39	229.86	ACTC1	cell organization and biogenesis;developmental processes;other biological processes	cytosol;cytoskeleton;other cell component	cytoskeletal activity;other molecular function	3.64382e+08
High	Q16658	Fascin OS=Homo sapiens OX=9606 GN=FSCN1 PE=1 SV=3	108.725	48	18	33	18	493	54.5	7.24	113.27	FSCN1	cell organization and biogenesis;other biological processes	plasma membrane;other membranes;cytosol;cytoskeleton;other cell component	cytoskeletal activity;other molecular function	2754889509
High	P25705	ATP synthase subunit alpha, mitochondrial OS=Homo sapiens OX=9606 GN=ATP5F1A PE=1 SV=1	107.795	41	20	27	20	553	59.7	9.13	100.9	ATP5F1A	other metabolic processes;transport;other biological processes	plasma membrane;other membranes;mitochondrion;nucleus;other cell component	signal transduction activity or receptor binding;transporter activity;other molecular function	1.29502e+09
High	P30101	Protein disulfide-isomerase A3 OS=Homo sapiens OX=9606 GN=PDIA3 PE=1 SV=4	103.153	52	23	29	23	505	56.7	6.35	101.1	PDIA3	cell organization and biogenesis;stress response;other biological processes	non-structural extracellular;other membranes;ER/Golgi;other cytoplasmic organelle;other cell component	other molecular function	850115044
High	P09913	Interferon-induced protein with tetratricopeptide repeats 2 OS=Homo sapiens OX=9606 GN=IFIT2 PE=1 SV=1	102.123	36	18	26	18	472	54.6	6.76	100	IFIT2	cell organization and biogenesis;stress response;other biological processes	cytosol;ER/Golgi;other cell component		1221630338
High	P31943	Heterogeneous nuclear ribonucleoprotein H OS=Homo sapiens OX=9606 GN=HNRNPH1 PE=1 SV=4	98.517	49	14	28	8	449	49.2	6.3	98.64	HNRNPH1	RNA metabolism OR transcription;other metabolic processes;other biological processes	cytosol;nucleus;other cell component	nucleic acid binding activity;other molecular function	1467903786	Acetyl [N-Term]
High	P60842	Eukaryotic initiation factor 4A-I OS=Homo sapiens OX=9606 GN=EIF4A1 PE=1 SV=1	96.811	47	18	26	18	406	46.1	5.48	91.3	EIF4A1	protein metabolism;other metabolic processes	cytosol;translational apparatus;other cell component	nucleic acid binding activity;other molecular function	737653538
High	P21333	Filamin-A OS=Homo sapiens OX=9606 GN=FLNA PE=1 SV=4	92.538	10	23	27	18	2647	280.6	6.06	92.98	FLNA	cell cycle OR cell proliferation;cell organization and biogenesis;protein metabolism;other metabolic processes;stress response;transport;developmental processes;signal transduction;other biological processes	non-structural extracellular;plasma membrane;other membranes;cytosol;cytoskeleton;ER/Golgi;nucleus;other cell component	signal transduction activity or receptor binding;cytoskeletal activity;other molecular function	8.28825e+08
High	P68104	Elongation factor 1-alpha 1 OS=Homo sapiens OX=9606 GN=EEF1A1 PE=1 SV=1	88.917	43	17	28	8	462	50.1	9.01	101.84	EEF1A1	protein metabolism;other metabolic processes;other biological processes	non-structural extracellular;plasma membrane;other membranes;cytosol;cytoskeleton;nucleus;other cytoplasmic organelle;other cell component	nucleic acid binding activity;other molecular function	2.77483e+09
High	Q9Y230	RuvB-like 2 OS=Homo sapiens OX=9606 GN=RUVBL2 PE=1 SV=3	87.314	44	17	24	17	463	51.1	5.64	83.46	RUVBL2	cell organization and biogenesis;protein metabolism;DNA metabolism;other metabolic processes;stress response;other biological processes	other membranes;cytosol;cytoskeleton;nucleus;other cell component	nucleic acid binding activity;other molecular function	3.86166e+08
High	Q15646	2'-5'-oligoadenylate synthase-like protein OS=Homo sapiens OX=9606 GN=OASL PE=1 SV=2	82.151	41	17	23	17	514	59.2	7.87	82.43	OASL	stress response;signal transduction;other biological processes	cytosol;nucleus;other cell component	nucleic acid binding activity;other molecular function	8.31005e+08
High	O43707	Alpha-actinin-4 OS=Homo sapiens OX=9606 GN=ACTN4 PE=1 SV=2	81.848	30	23	27	19	911	104.8	5.44	80.63	ACTN4	cell organization and biogenesis;stress response;transport;signal transduction;other biological processes	non-structural extracellular;plasma membrane;other membranes;cytosol;cytoskeleton;nucleus;other cell component	signal transduction activity or receptor binding;cytoskeletal activity;nucleic acid binding activity;other molecular function	439323213
High	Q9Y608	Leucine-rich repeat flightless-interacting protein 2 OS=Homo sapiens OX=9606 GN=LRRFIP2 PE=1 SV=1	78.319	23	14	22	14	721	82.1	6.95	76.69	LRRFIP2	cell-cell signaling;signal transduction;other biological processes		other molecular function	300520617
High	P67809	Nuclease-sensitive element-binding protein 1 OS=Homo sapiens OX=9606 GN=YBX1 PE=1 SV=3	77.999	44	10	21	10	324	35.9	9.88	79.95	YBX1	RNA metabolism OR transcription;other metabolic processes;transport;developmental processes;other biological processes	non-structural extracellular;plasma membrane;other membranes;cytosol;ER/Golgi;nucleus;other cell component	nucleic acid binding activity;other molecular function	2.80711e+08
High	P13797	Plastin-3 OS=Homo sapiens OX=9606 GN=PLS3 PE=1 SV=4	76.544	33	19	27	17	630	70.8	5.6	81.13	PLS3	cell organization and biogenesis;developmental processes	plasma membrane;other membranes;cytosol;cytoskeleton;other cell component	cytoskeletal activity;other molecular function	8.00519e+08
High	P41091	Eukaryotic translation initiation factor 2 subunit 3 OS=Homo sapiens OX=9606 GN=EIF2S3 PE=1 SV=3	74.679	44	15	22	15	472	51.1	8.4	79.72	EIF2S3	cell organization and biogenesis;protein metabolism;other metabolic processes;other biological processes	cytosol;other cell component	nucleic acid binding activity;other molecular function	543566198
High	Q9Y265	RuvB-like 1 OS=Homo sapiens OX=9606 GN=RUVBL1 PE=1 SV=1	73.954	49	15	20	15	456	50.2	6.42	68.89	RUVBL1	cell cycle OR cell proliferation;cell organization and biogenesis;protein metabolism;DNA metabolism;other metabolic processes;stress response;other biological processes	other membranes;cytosol;cytoskeleton;nucleus;other cell component	other molecular function	4.04153e+08
High	P02545	Prelamin-A/C OS=Homo sapiens OX=9606 GN=LMNA PE=1 SV=1	72.822	30	20	24	20	664	74.1	7.02	78.81	LMNA	cell cycle OR cell proliferation;cell organization and biogenesis;stress response;transport;developmental processes;other biological processes	cytosol;cytoskeleton;nucleus;other cell component	other molecular function	412519389
High	Q9BUF5	Tubulin beta-6 chain OS=Homo sapiens OX=9606 GN=TUBB6 PE=1 SV=1	68.705	25	10	40	2	446	49.8	4.88	119.97	TUBB6	cell cycle OR cell proliferation;cell organization and biogenesis	non-structural extracellular;cytoskeleton;other cell component	cytoskeletal activity;other molecular function	1.40304e+08
High	P14618	Pyruvate kinase PKM OS=Homo sapiens OX=9606 GN=PKM PE=1 SV=4	66.547	37	16	19	16	531	57.9	7.84	65.67	PKM	other metabolic processes;other biological processes	non-structural extracellular;cytosol;ER/Golgi;nucleus;other cell component	nucleic acid binding activity;kinase activity;other molecular function	6.91196e+08
High	Q05639	Elongation factor 1-alpha 2 OS=Homo sapiens OX=9606 GN=EEF1A2 PE=1 SV=1	62.734	34	14	23	5	463	50.4	9.03	72.22	EEF1A2	protein metabolism;other metabolic processes;other biological processes	other membranes;other cytoplasmic organelle;other cell component	nucleic acid binding activity;other molecular function	79566812
High	P48681	Nestin OS=Homo sapiens OX=9606 GN=NES PE=1 SV=2	60.792	10	14	20	14	1621	177.3	4.36	62.68	NES	cell cycle OR cell proliferation;cell organization and biogenesis;developmental processes;other biological processes	cytoskeleton;other cell component	signal transduction activity or receptor binding;other molecular function	6.46031e+08
High	Q14651	Plastin-1 OS=Homo sapiens OX=9606 GN=PLS1 PE=1 SV=2	58.06	21	10	16	8	629	70.2	5.41	59.62	PLS1	cell organization and biogenesis;transport;developmental processes;other biological processes	cytoskeleton;other cell component	cytoskeletal activity;other molecular function	2.17441e+08
High	P20073	Annexin A7 OS=Homo sapiens OX=9606 GN=ANXA7 PE=1 SV=3	57.624	30	13	18	13	488	52.7	5.68	56.43	ANXA7	other metabolic processes;other biological processes	other membranes;ER/Golgi;nucleus;other cell component	signal transduction activity or receptor binding;other molecular function	4.40476e+08
High	P36578	60S ribosomal protein L4 OS=Homo sapiens OX=9606 GN=RPL4 PE=1 SV=5	56.681	28	14	19	14	427	47.7	11.06	58.75	RPL4	protein metabolism;other metabolic processes	cytosol;ER/Golgi;translational apparatus;nucleus;other cell component	other molecular function	8.094e+08
High	Q9ULV4	Coronin-1C OS=Homo sapiens OX=9606 GN=CORO1C PE=1 SV=1	55.927	30	15	19	15	474	53.2	7.08	60.17	CORO1C	cell organization and biogenesis;transport;signal transduction;other biological processes	plasma membrane;other membranes;cytoskeleton;other cytoplasmic organelle;other cell component	cytoskeletal activity;other molecular function	3.17874e+08
High	P23381	Tryptophan--tRNA ligase, cytoplasmic OS=Homo sapiens OX=9606 GN=WARS PE=1 SV=2	53.879	41	14	17	14	471	53.1	6.23	55.77	WARS1	protein metabolism;RNA metabolism OR transcription;other metabolic processes;developmental processes;other biological processes	cytosol;nucleus;other cell component	enzyme regulator activity;other molecular function	256224180
High	O43795	Unconventional myosin-Ib OS=Homo sapiens OX=9606 GN=MYO1B PE=1 SV=3	53.399	18	15	17	15	1136	131.9	9.38	51.94	MYO1B	cell organization and biogenesis;transport;other biological processes	plasma membrane;other membranes;cytoskeleton;other cytoplasmic organelle;other cell component	cytoskeletal activity;other molecular function	1.27011e+08
High	Q01082	Spectrin beta chain, non-erythrocytic 1 OS=Homo sapiens OX=9606 GN=SPTBN1 PE=1 SV=2	53.072	7	11	16	11	2364	274.4	5.57	48.84	SPTBN1	cell cycle OR cell proliferation;cell organization and biogenesis;protein metabolism;other metabolic processes;transport;signal transduction;other biological processes	plasma membrane;other membranes;cytosol;cytoskeleton;nucleus;other cell component	cytoskeletal activity;other molecular function	145396786
High	O15231	Zinc finger protein 185 OS=Homo sapiens OX=9606 GN=ZNF185 PE=1 SV=3	52.203	32	15	16	15	689	73.5	7.01	53.52	ZNF185		cytoskeleton;other cell component	cytoskeletal activity;other molecular function	1.96406e+08
High	P50995	Annexin A11 OS=Homo sapiens OX=9606 GN=ANXA11 PE=1 SV=1	51.831	33	16	17	16	505	54.4	7.65	51.27	ANXA11	cell cycle OR cell proliferation;transport;other biological processes	cytosol;cytoskeleton;nucleus;other cytoplasmic organelle;other cell component	other molecular function	377784941
High	O43175	D-3-phosphoglycerate dehydrogenase OS=Homo sapiens OX=9606 GN=PHGDH PE=1 SV=4	51.58	33	13	16	13	533	56.6	6.71	51.33	PHGDH	cell cycle OR cell proliferation;cell organization and biogenesis;other metabolic processes;developmental processes;other biological processes	cytosol	other molecular function	6.02096e+08
High	P14868	Aspartate--tRNA ligase, cytoplasmic OS=Homo sapiens OX=9606 GN=DARS PE=1 SV=2	51.059	31	12	15	12	501	57.1	6.55	48.55	DARS1	cell organization and biogenesis;protein metabolism;RNA metabolism OR transcription;other metabolic processes	cytosol;other cell component	other molecular function	204444688
High	P12814	Alpha-actinin-1 OS=Homo sapiens OX=9606 GN=ACTN1 PE=1 SV=2	49.921	16	12	14	8	892	103	5.41	46.91	ACTN1	cell adhesion;cell organization and biogenesis;developmental processes;other biological processes	non-structural extracellular;plasma membrane;other membranes;cytosol;cytoskeleton;nucleus;other cell component	signal transduction activity or receptor binding;cytoskeletal activity;nucleic acid binding activity;other molecular function	6.89986e+07
High	Q562R1	Beta-actin-like protein 2 OS=Homo sapiens OX=9606 GN=ACTBL2 PE=1 SV=2	49.713	25	11	44	1	376	42	5.59	102.36	ACTBL2	cell organization and biogenesis;developmental processes;other biological processes	other membranes;cytoskeleton;nucleus;other cell component	cytoskeletal activity;other molecular function	24150502
High	P0CG38	POTE ankyrin domain family member I OS=Homo sapiens OX=9606 GN=POTEI PE=3 SV=1	49.388	7	7	43	2	1075	121.2	6.21	91.57	POTEI				60826838
High	P34897	Serine hydroxymethyltransferase, mitochondrial OS=Homo sapiens OX=9606 GN=SHMT2 PE=1 SV=3	49.236	33	13	15	13	504	56	8.53	48.24	SHMT2	cell organization and biogenesis;protein metabolism;other metabolic processes;stress response;other biological processes	other membranes;cytosol;cytoskeleton;mitochondrion;nucleus;other cell component	nucleic acid binding activity;other molecular function	6.18591e+08
High	P50991	T-complex protein 1 subunit delta OS=Homo sapiens OX=9606 GN=CCT4 PE=1 SV=4	49.148	42	16	19	16	539	57.9	7.83	51.39	CCT4	transport;other biological processes	cytosol;cytoskeleton;nucleus;other cell component	other molecular function	3.77325e+08
High	P20042	Eukaryotic translation initiation factor 2 subunit 2 OS=Homo sapiens OX=9606 GN=EIF2S2 PE=1 SV=2	48.946	38	14	16	14	333	38.4	5.8	48.4	EIF2S2	cell cycle OR cell proliferation;cell organization and biogenesis;protein metabolism;other metabolic processes;developmental processes	cytosol;other cell component	nucleic acid binding activity;other molecular function	3.41689e+08
High	O75369	Filamin-B OS=Homo sapiens OX=9606 GN=FLNB PE=1 SV=2	48.429	7	15	17	10	2602	278	5.73	55.04	FLNB	cell organization and biogenesis;stress response;signal transduction;other biological processes	plasma membrane;other membranes;cytosol;cytoskeleton;other cell component	cytoskeletal activity;other molecular function	2.38364e+08
High	O14639	Actin-binding LIM protein 1 OS=Homo sapiens OX=9606 GN=ABLIM1 PE=1 SV=3	48.12	22	12	14	12	778	87.6	8.59	47.14	ABLIM1	cell organization and biogenesis;other biological processes	cytoskeleton;other cell component	cytoskeletal activity;other molecular function	1.782e+08
High	P11142	Heat shock cognate 71 kDa protein OS=Homo sapiens OX=9606 GN=HSPA8 PE=1 SV=1	48.014	25	13	16	10	646	70.9	5.52	50.88	HSPA8	cell organization and biogenesis;protein metabolism;RNA metabolism OR transcription;other metabolic processes;stress response;transport;other biological processes	non-structural extracellular;plasma membrane;other membranes;cytosol;nucleus;other cytoplasmic organelle;other cell component	signal transduction activity or receptor binding;other molecular function	1.69796e+08
High	P17661	Desmin OS=Homo sapiens OX=9606 GN=DES PE=1 SV=3	47.218	10	8	38	2	470	53.5	5.27	105.23	DES	cell organization and biogenesis;other biological processes	plasma membrane;other membranes;cytosol;cytoskeleton;nucleus;other cell component	cytoskeletal activity;other molecular function	1.02865e+08
High	P12268	Inosine-5'-monophosphate dehydrogenase 2 OS=Homo sapiens OX=9606 GN=IMPDH2 PE=1 SV=2	46.315	27	11	13	11	514	55.8	6.9	42.52	IMPDH2	cell cycle OR cell proliferation;other metabolic processes;developmental processes;other biological processes	non-structural extracellular;cytosol;nucleus;other cell component	nucleic acid binding activity;other molecular function	1.28733e+08
High	P26599	Polypyrimidine tract-binding protein 1 OS=Homo sapiens OX=9606 GN=PTBP1 PE=1 SV=1	44.684	37	10	14	9	531	57.2	9.17	49.4	PTBP1	RNA metabolism OR transcription;other metabolic processes;other biological processes	nucleus	nucleic acid binding activity	2.46326e+08
High	Q9UHB6	LIM domain and actin-binding protein 1 OS=Homo sapiens OX=9606 GN=LIMA1 PE=1 SV=1	44.583	22	12	13	12	759	85.2	6.84	40.36	LIMA1	cell organization and biogenesis;other metabolic processes;transport;other biological processes	plasma membrane;other membranes;cytosol;cytoskeleton;other cell component	cytoskeletal activity;other molecular function	112450849
High	P26196	Probable ATP-dependent RNA helicase DDX6 OS=Homo sapiens OX=9606 GN=DDX6 PE=1 SV=2	44.087	28	9	13	9	483	54.4	8.66	45.07	DDX6	cell organization and biogenesis;other biological processes	cytosol;nucleus;other cell component	nucleic acid binding activity;other molecular function	1.07496e+08
High	P04745	Alpha-amylase 1 OS=Homo sapiens OX=9606 GN=AMY1A PE=1 SV=2	43.766	25	10	12	10	511	57.7	6.93	42.39	AMY1A	other metabolic processes	non-structural extracellular	other molecular function	335195686
High	P55084	Trifunctional enzyme subunit beta, mitochondrial OS=Homo sapiens OX=9606 GN=HADHB PE=1 SV=3	40.692	39	16	19	16	474	51.3	9.41	43.95	HADHB	other metabolic processes;other biological processes	other membranes;mitochondrion;ER/Golgi	nucleic acid binding activity;other molecular function	4.18273e+08
High	Q99832	T-complex protein 1 subunit eta OS=Homo sapiens OX=9606 GN=CCT7 PE=1 SV=2	40.45	30	13	14	13	543	59.3	7.65	43	CCT7	transport;other biological processes	cytosol;cytoskeleton;other cell component	other molecular function	2.63438e+08
High	P26641	Elongation factor 1-gamma OS=Homo sapiens OX=9606 GN=EEF1G PE=1 SV=3	40.047	22	10	14	10	437	50.1	6.67	45.12	EEF1G	protein metabolism;other metabolic processes;other biological processes	cytosol;other cell component	nucleic acid binding activity	476860743
High	O95470	Sphingosine-1-phosphate lyase 1 OS=Homo sapiens OX=9606 GN=SGPL1 PE=1 SV=3	39.362	25	13	14	13	568	63.5	9.16	40.51	SGPL1	other metabolic processes;developmental processes;signal transduction;other biological processes	other membranes;ER/Golgi	other molecular function	1.56999e+08
High	P0CG39	POTE ankyrin domain family member J OS=Homo sapiens OX=9606 GN=POTEJ PE=3 SV=1	39.185	6	5	22	1	1038	117.3	5.97	55.47	POTEJ
High	P09914	Interferon-induced protein with tetratricopeptide repeats 1 OS=Homo sapiens OX=9606 GN=IFIT1 PE=1 SV=2	38.926	26	9	11	9	478	55.3	7.2	40.59	IFIT1	stress response;transport;other biological processes	cytosol;other cell component	nucleic acid binding activity	1.46889e+08
High	P47895	Aldehyde dehydrogenase family 1 member A3 OS=Homo sapiens OX=9606 GN=ALDH1A3 PE=1 SV=2	37.951	29	11	13	9	512	56.1	7.25	42.5	ALDH1A3	cell organization and biogenesis;other metabolic processes;developmental processes;other biological processes	cytosol;other cell component	other molecular function	244402875
High	P07355	Annexin A2 OS=Homo sapiens OX=9606 GN=ANXA2 PE=1 SV=2	37.604	34	9	11	9	339	38.6	7.75	37.11	ANXA2	cell organization and biogenesis;transport;developmental processes;other biological processes	non-structural extracellular;extracellular matrix;plasma membrane;other membranes;nucleus;other cytoplasmic organelle;other cell component	transporter activity;enzyme regulator activity;cytoskeletal activity;other molecular function	1.1271e+08
High	O00148	ATP-dependent RNA helicase DDX39A OS=Homo sapiens OX=9606 GN=DDX39A PE=1 SV=2	36.199	29	12	12	4	427	49.1	5.68	37.27	DDX39A	RNA metabolism OR transcription;other metabolic processes;transport	nucleus;other cell component	other molecular function	1.84927e+08
High	Q9Y3I0	tRNA-splicing ligase RtcB homolog OS=Homo sapiens OX=9606 GN=RTCB PE=1 SV=1	36.083	21	8	10	8	505	55.2	7.23	34.71	RTCB	RNA metabolism OR transcription;other metabolic processes;developmental processes	other membranes;cytosol;ER/Golgi;nucleus;other cell component	cytoskeletal activity;other molecular function	1.44497e+08
High	P00558	Phosphoglycerate kinase 1 OS=Homo sapiens OX=9606 GN=PGK1 PE=1 SV=3	35.914	24	7	10	7	417	44.6	8.1	33.44	PGK1	protein metabolism;other metabolic processes;stress response;other biological processes	non-structural extracellular;other membranes;cytosol	kinase activity;other molecular function	141506679
High	P55795	Heterogeneous nuclear ribonucleoprotein H2 OS=Homo sapiens OX=9606 GN=HNRNPH2 PE=1 SV=1	35.68	20	7	14	2	449	49.2	6.3	42.68	HNRNPH2	other biological processes	cytosol;nucleus;other cell component		40832711
High	P43686	26S proteasome regulatory subunit 6B OS=Homo sapiens OX=9606 GN=PSMC4 PE=1 SV=2	34.802	40	13	14	12	418	47.3	5.21	39.15	PSMC4	protein metabolism;other metabolic processes;developmental processes;other biological processes	cytosol;nucleus;other cell component	other molecular function	1.35238e+08	Acetyl [N-Term]
High	O75083	WD repeat-containing protein 1 OS=Homo sapiens OX=9606 GN=WDR1 PE=1 SV=4	33.102	18	8	10	8	606	66.2	6.65	30.89	WDR1	cell organization and biogenesis;developmental processes;other biological processes	non-structural extracellular;plasma membrane;other membranes;cytosol;cytoskeleton;other cell component	cytoskeletal activity	149783617
High	Q15233	Non-POU domain-containing octamer-binding protein OS=Homo sapiens OX=9606 GN=NONO PE=1 SV=4	32.705	30	14	16	14	471	54.2	8.95	44.72	NONO	DNA metabolism;RNA metabolism OR transcription;other metabolic processes;stress response;other biological processes	nucleus;other cell component	nucleic acid binding activity;other molecular function	3.66185e+08
High	O43293	Death-associated protein kinase 3 OS=Homo sapiens OX=9606 GN=DAPK3 PE=1 SV=1	32.57	27	11	14	11	454	52.5	6.89	37.84	DAPK3	cell organization and biogenesis;protein metabolism;other metabolic processes;stress response;signal transduction;other biological processes	cytosol;nucleus;other cell component	kinase activity;other molecular function	283826035
High	P07954	Fumarate hydratase, mitochondrial OS=Homo sapiens OX=9606 GN=FH PE=1 SV=3	31.719	21	8	9	8	510	54.6	8.76	30.63	FH	DNA metabolism;other metabolic processes;stress response;other biological processes	cytosol;mitochondrion;nucleus;other cell component	other molecular function	137265992
High	Q9NR12	PDZ and LIM domain protein 7 OS=Homo sapiens OX=9606 GN=PDLIM7 PE=1 SV=1	30.932	31	9	10	9	457	49.8	8.41	33.11	PDLIM7	cell organization and biogenesis;transport;developmental processes;other biological processes	cytosol;cytoskeleton;nucleus;other cell component	cytoskeletal activity;other molecular function	173677872
High	P61978	Heterogeneous nuclear ribonucleoprotein K OS=Homo sapiens OX=9606 GN=HNRNPK PE=1 SV=1	30.825	27	9	11	9	463	50.9	5.54	35.48	HNRNPK	RNA metabolism OR transcription;other metabolic processes;signal transduction;other biological processes	cytoskeleton;nucleus;other cell component	nucleic acid binding activity;other molecular function	2.35707e+08
High	Q15084	Protein disulfide-isomerase A6 OS=Homo sapiens OX=9606 GN=PDIA6 PE=1 SV=1	30.768	26	8	8	8	440	48.1	5.08	29.24	PDIA6	other biological processes	non-structural extracellular;plasma membrane;other membranes;cytosol;ER/Golgi;other cell component	other molecular function	280577237
High	P02768	Serum albumin OS=Homo sapiens OX=9606 GN=ALB PE=1 SV=2	30.624	18	11	13	11	609	69.3	6.28	34.16	ALB	stress response;other biological processes	non-structural extracellular;ER/Golgi;other cell component	nucleic acid binding activity;other molecular function	762142930
High	Q16181	Septin-7 OS=Homo sapiens OX=9606 GN=SEPT7 PE=1 SV=2	28.922	24	8	11	7	437	50.6	8.63	31.18	SEPTIN7	cell cycle OR cell proliferation;cell organization and biogenesis;other biological processes	plasma membrane;other membranes;cytosol;cytoskeleton;nucleus;other cell component	other molecular function	1.14531e+08
High	Q9UQ80	Proliferation-associated protein 2G4 OS=Homo sapiens OX=9606 GN=PA2G4 PE=1 SV=3	28.829	22	9	11	9	394	43.8	6.55	27.64	PA2G4	RNA metabolism OR transcription;other metabolic processes;other biological processes	non-structural extracellular;nucleus;other cytoplasmic organelle;other cell component	nucleic acid binding activity;other molecular function	2.6966e+08
High	Q13838	Spliceosome RNA helicase DDX39B OS=Homo sapiens OX=9606 GN=DDX39B PE=1 SV=1	28.082	23	10	10	2	428	49	5.67	29.92	DDX39B	cell organization and biogenesis;RNA metabolism OR transcription;other metabolic processes;transport;other biological processes	nucleus;other cell component	nucleic acid binding activity;other molecular function	6616144
High	P06744	Glucose-6-phosphate isomerase OS=Homo sapiens OX=9606 GN=GPI PE=1 SV=4	27.475	24	10	13	10	558	63.1	8.32	33.28	GPI	other metabolic processes;stress response;developmental processes;signal transduction;other biological processes	non-structural extracellular;plasma membrane;other membranes;cytosol;nucleus;other cell component	signal transduction activity or receptor binding;other molecular function	4.30361e+08
High	O00159	Unconventional myosin-Ic OS=Homo sapiens OX=9606 GN=MYO1C PE=1 SV=4	27.208	12	9	9	9	1063	121.6	9.41	24.65	MYO1C	cell organization and biogenesis;stress response;transport;signal transduction;other biological processes	plasma membrane;other membranes;cytosol;cytoskeleton;nucleus;other cell component	signal transduction activity or receptor binding;cytoskeletal activity;other molecular function	4.43679e+07
High	Q14254	Flotillin-2 OS=Homo sapiens OX=9606 GN=FLOT2 PE=1 SV=2	27.029	29	9	9	9	428	47	5.25	29.23	FLOT2	cell adhesion;transport;other biological processes	plasma membrane;other membranes;other cytoplasmic organelle;other cell component		8.84472e+07
High	P51648	Fatty aldehyde dehydrogenase OS=Homo sapiens OX=9606 GN=ALDH3A2 PE=1 SV=1	26.556	22	10	11	10	485	54.8	7.88	29.17	ALDH3A2	other metabolic processes;developmental processes;other biological processes	other membranes;cytosol;ER/Golgi;other cytoplasmic organelle;other cell component	other molecular function	1.90106e+08
High	Q9Y6N5	Sulfide:quinone oxidoreductase, mitochondrial OS=Homo sapiens OX=9606 GN=SQOR PE=1 SV=1	26.504	20	9	9	9	450	49.9	9.11	26.26	SQOR	other metabolic processes	other membranes;mitochondrion	other molecular function	1.20576e+08
High	Q96CS3	FAS-associated factor 2 OS=Homo sapiens OX=9606 GN=FAF2 PE=1 SV=2	26.145	27	8	10	8	445	52.6	5.62	29.12	FAF2	cell organization and biogenesis;protein metabolism;other metabolic processes;stress response;transport;other biological processes	non-structural extracellular;other membranes;ER/Golgi;other cytoplasmic organelle;other cell component	enzyme regulator activity;other molecular function	6.92598e+07
High	Q9UMS4	Pre-mRNA-processing factor 19 OS=Homo sapiens OX=9606 GN=PRPF19 PE=1 SV=1	25.828	16	5	6	5	504	55.1	6.61	20.1	PRPF19	cell organization and biogenesis;protein metabolism;DNA metabolism;RNA metabolism OR transcription;other metabolic processes;stress response;signal transduction;other biological processes	cytoskeleton;nucleus;other cell component	other molecular function	63367552
High	P11021	Endoplasmic reticulum chaperone BiP OS=Homo sapiens OX=9606 GN=HSPA5 PE=1 SV=2	25.312	14	7	9	5	654	72.3	5.16	24.39	HSPA5	protein metabolism;other metabolic processes;stress response;transport;developmental processes;signal transduction;other biological processes	plasma membrane;other membranes;cytosol;mitochondrion;ER/Golgi;nucleus;other cell component	translation activity;other molecular function	2.81822e+07
High	P17980	26S proteasome regulatory subunit 6A OS=Homo sapiens OX=9606 GN=PSMC3 PE=1 SV=3	25.049	24	6	7	6	439	49.2	5.24	22.26	PSMC3	protein metabolism;other metabolic processes;other biological processes	non-structural extracellular;cytosol;nucleus;other cell component	other molecular function	2.88045e+07
High	Q13555	Calcium/calmodulin-dependent protein kinase type II subunit gamma OS=Homo sapiens OX=9606 GN=CAMK2G PE=1 SV=4	24.47	16	7	8	6	558	62.6	7.83	24.49	CAMK2G	cell-cell signaling;transport;developmental processes;other biological processes	other membranes;cytosol;ER/Golgi;nucleus;other cell component	kinase activity;other molecular function	131391067
High	A6NHL2	Tubulin alpha chain-like 3 OS=Homo sapiens OX=9606 GN=TUBAL3 PE=1 SV=2	24.03	9	4	10	1	446	49.9	6.05	31.24	TUBAL3	cell cycle OR cell proliferation;cell organization and biogenesis	cytoskeleton;other cell component	cytoskeletal activity;other molecular function
High	P19338	Nucleolin OS=Homo sapiens OX=9606 GN=NCL PE=1 SV=3	23.716	15	7	8	7	710	76.6	4.7	22.66	NCL	developmental processes;other biological processes	plasma membrane;nucleus;other cell component	nucleic acid binding activity;other molecular function	82695699
High	P11413	Glucose-6-phosphate 1-dehydrogenase OS=Homo sapiens OX=9606 GN=G6PD PE=1 SV=4	23.573	18	7	10	7	515	59.2	6.84	24.42	G6PD	other metabolic processes;stress response;developmental processes;other biological processes	plasma membrane;other membranes;cytosol;cytoskeleton;nucleus;other cell component	other molecular function	77598514
High	P08238	Heat shock protein HSP 90-beta OS=Homo sapiens OX=9606 GN=HSP90AB1 PE=1 SV=4	23.295	12	7	8	3	724	83.2	5.03	21.16	HSP90AB1	cell organization and biogenesis;DNA metabolism;other metabolic processes;stress response;developmental processes;other biological processes	non-structural extracellular;plasma membrane;other membranes;cytosol;nucleus;other cytoplasmic organelle;other cell component	signal transduction activity or receptor binding;enzyme regulator activity;cytoskeletal activity;nucleic acid binding activity;other molecular function	1.40417e+08
High	P13861	cAMP-dependent protein kinase type II-alpha regulatory subunit OS=Homo sapiens OX=9606 GN=PRKAR2A PE=1 SV=2	22.724	25	8	8	8	404	45.5	5.07	24.84	PRKAR2A	signal transduction;other biological processes	plasma membrane;other membranes;cytosol;cytoskeleton;other cell component	enzyme regulator activity;other molecular function	8.22953e+07
High	Q16881	Thioredoxin reductase 1, cytoplasmic OS=Homo sapiens OX=9606 GN=TXNRD1 PE=1 SV=3	21.898	11	6	7	6	649	70.9	7.39	22.31	TXNRD1	cell cycle OR cell proliferation;developmental processes;signal transduction;other biological processes	cytosol;mitochondrion;nucleus;other cell component	other molecular function	1.95004e+07
High	O94929	Actin-binding LIM protein 3 OS=Homo sapiens OX=9606 GN=ABLIM3 PE=1 SV=3	21.106	14	7	7	7	683	77.8	8.54	16.98	ABLIM3	cell organization and biogenesis;RNA metabolism OR transcription;other metabolic processes;other biological processes	cytoskeleton;other cell component	cytoskeletal activity;other molecular function	45282422	Acetyl [N-Term]
High	Q8TED0	U3 small nucleolar RNA-associated protein 15 homolog OS=Homo sapiens OX=9606 GN=UTP15 PE=1 SV=3	20.99	18	6	7	6	518	58.4	9.11	17.84	UTP15	RNA metabolism OR transcription;other metabolic processes;other biological processes	ER/Golgi;nucleus;other cell component		53890716
High	P49257	Protein ERGIC-53 OS=Homo sapiens OX=9606 GN=LMAN1 PE=1 SV=2	20.818	10	7	7	7	510	57.5	6.77	20.67	LMAN1	cell organization and biogenesis;stress response;transport;other biological processes	other membranes;cytoskeleton;ER/Golgi;other cell component	other molecular function	1.00531e+08
High	P14373	Zinc finger protein RFP OS=Homo sapiens OX=9606 GN=TRIM27 PE=1 SV=1	20.808	16	5	6	5	513	58.5	6.21	20.87	TRIM27	cell organization and biogenesis;protein metabolism;other metabolic processes;stress response;transport;other biological processes	other membranes;cytosol;nucleus;other cytoplasmic organelle;other cell component	nucleic acid binding activity;other molecular function	70974684
High	Q9BY77	Polymerase delta-interacting protein 3 OS=Homo sapiens OX=9606 GN=POLDIP3 PE=1 SV=2	20.466	21	7	8	7	421	46.1	9.99	23.59	POLDIP3	other metabolic processes;transport;other biological processes	cytosol;nucleus;other cell component	nucleic acid binding activity;other molecular function	111763333
High	Q13557	Calcium/calmodulin-dependent protein kinase type II subunit delta OS=Homo sapiens OX=9606 GN=CAMK2D PE=1 SV=3	20.422	10	5	6	4	499	56.3	7.25	20.27	CAMK2D	protein metabolism;other metabolic processes;signal transduction;other biological processes	plasma membrane;other membranes;cytosol;ER/Golgi;nucleus;other cell component	cytoskeletal activity;kinase activity;other molecular function	31119471
High	Q9UNH7	Sorting nexin-6 OS=Homo sapiens OX=9606 GN=SNX6 PE=1 SV=1	20.283	17	5	5	5	406	46.6	6.16	17.37	SNX6	transport;other biological processes	other membranes;cytosol;nucleus;other cytoplasmic organelle;other cell component	signal transduction activity or receptor binding;cytoskeletal activity;other molecular function	2.62151e+07
High	P0DMV9	Heat shock 70 kDa protein 1B OS=Homo sapiens OX=9606 GN=HSPA1B PE=1 SV=1	19.682	13	7	7	4	641	70	5.66	21.12	HSPA1B	RNA metabolism OR transcription;other metabolic processes;stress response;transport;other biological processes	non-structural extracellular;plasma membrane;other membranes;cytosol;cytoskeleton;mitochondrion;ER/Golgi;nucleus;other cell component	signal transduction activity or receptor binding;other molecular function	3.71504e+07
High	Q86YZ3	Hornerin OS=Homo sapiens OX=9606 GN=HRNR PE=1 SV=2	19.537	4	4	6	4	2850	282.2	10.04	19.2	HRNR	cell organization and biogenesis;other biological processes	non-structural extracellular;plasma membrane;other cytoplasmic organelle;other cell component	other molecular function	23456320
High	P05455	Lupus La protein OS=Homo sapiens OX=9606 GN=SSB PE=1 SV=2	19.01	21	7	8	7	408	46.8	7.12	23.53	SSB	RNA metabolism OR transcription;other metabolic processes;transport;other biological processes	nucleus;other cell component	nucleic acid binding activity	6.92487e+07
High	Q01518	Adenylyl cyclase-associated protein 1 OS=Homo sapiens OX=9606 GN=CAP1 PE=1 SV=5	18.931	21	9	9	9	475	51.9	8.06	18.78	CAP1	cell organization and biogenesis;transport;signal transduction;other biological processes	non-structural extracellular;plasma membrane;other membranes;cytoskeleton;other cytoplasmic organelle;other cell component	cytoskeletal activity;other molecular function	6.10846e+07
High	P55209	Nucleosome assembly protein 1-like 1 OS=Homo sapiens OX=9606 GN=NAP1L1 PE=1 SV=1	18.298	12	3	4	3	391	45.3	4.46	16.74	NAP1L1	cell organization and biogenesis;DNA metabolism;other metabolic processes;other biological processes	nucleus;other cell component	other molecular function	74448152
High	P00367	Glutamate dehydrogenase 1, mitochondrial OS=Homo sapiens OX=9606 GN=GLUD1 PE=1 SV=2	17.614	11	5	6	5	558	61.4	7.8	19.6	GLUD1	other metabolic processes;other biological processes	mitochondrion;ER/Golgi;other cell component	other molecular function	4.85137e+07
High	P52597	Heterogeneous nuclear ribonucleoprotein F OS=Homo sapiens OX=9606 GN=HNRNPF PE=1 SV=3	17.603	11	3	8	1	415	45.6	5.58	25.66	HNRNPF	RNA metabolism OR transcription;other metabolic processes;other biological processes	plasma membrane;other membranes;cytosol;nucleus;other cell component	nucleic acid binding activity	21092458
High	Q9NQC3	Reticulon-4 OS=Homo sapiens OX=9606 GN=RTN4 PE=1 SV=2	17.31	5	3	3	3	1192	129.9	4.5	13.7	RTN4	cell adhesion;cell organization and biogenesis;stress response;developmental processes;other biological processes	plasma membrane;other membranes;ER/Golgi;nucleus;other cell component	other molecular function	13744065
High	P39656	Dolichyl-diphosphooligosaccharide--protein glycosyltransferase 48 kDa subunit OS=Homo sapiens OX=9606 GN=DDOST PE=1 SV=4	17.263	20	5	5	5	456	50.8	6.55	12.38	DDOST	protein metabolism;other metabolic processes;other biological processes	plasma membrane;other membranes;ER/Golgi;other cytoplasmic organelle;other cell component	enzyme regulator activity	1.28823e+08
High	Q16643	Drebrin OS=Homo sapiens OX=9606 GN=DBN1 PE=1 SV=4	16.968	8	4	5	4	649	71.4	4.45	18.6	DBN1	cell cycle OR cell proliferation;cell organization and biogenesis;developmental processes;other biological processes	plasma membrane;other membranes;cytosol;cytoskeleton;other cell component	cytoskeletal activity;other molecular function	3.06337e+07
High	Q16851	UTP--glucose-1-phosphate uridylyltransferase OS=Homo sapiens OX=9606 GN=UGP2 PE=1 SV=5	16.701	10	3	4	3	508	56.9	8.15	15.19	UGP2	other metabolic processes;developmental processes	cytosol;other cell component	other molecular function	38645229
High	O60884	DnaJ homolog subfamily A member 2 OS=Homo sapiens OX=9606 GN=DNAJA2 PE=1 SV=1	16.502	21	6	7	6	412	45.7	6.48	15.66	DNAJA2	stress response;other biological processes	other membranes;cytosol	other molecular function	6.22133e+07
High	P36957	Dihydrolipoyllysine-residue succinyltransferase component of 2-oxoglutarate dehydrogenase complex, mitochondrial OS=Homo sapiens OX=9606 GN=DLST PE=1 SV=4	16.433	26	6	6	6	453	48.7	8.95	20.17	DLST	protein metabolism;other metabolic processes	cytosol;mitochondrion;nucleus;other cell component	other molecular function	7.77471e+07
High	Q8TCB0	Interferon-induced protein 44 OS=Homo sapiens OX=9606 GN=IFI44 PE=2 SV=2	16.05	14	6	6	6	444	50.5	6.89	11.8	IFI44	other biological processes	other cell component		4.01093e+07
High	P55010	Eukaryotic translation initiation factor 5 OS=Homo sapiens OX=9606 GN=EIF5 PE=1 SV=2	16.047	21	8	8	8	431	49.2	5.58	14.42	EIF5	cell organization and biogenesis;protein metabolism;other metabolic processes;other biological processes	plasma membrane;other membranes;cytosol;other cell component	enzyme regulator activity;nucleic acid binding activity;other molecular function	129702990
High	P62987	Ubiquitin-60S ribosomal protein L40 OS=Homo sapiens OX=9606 GN=UBA52 PE=1 SV=2	15.94	37	4	8	4	128	14.7	9.83	24.53	UBA52	protein metabolism;other metabolic processes	plasma membrane;other membranes;cytosol;mitochondrion;ER/Golgi;translational apparatus;nucleus;other cytoplasmic organelle;other cell component	other molecular function	258049058
High	P50395	Rab GDP dissociation inhibitor beta OS=Homo sapiens OX=9606 GN=GDI2 PE=1 SV=2	15.766	18	5	5	2	445	50.6	6.47	16.56	GDI2	transport;signal transduction;other biological processes	non-structural extracellular;other membranes;cytosol;ER/Golgi;other cytoplasmic organelle;other cell component	enzyme regulator activity;other molecular function	3.98257e+07
High	P42167	Lamina-associated polypeptide 2, isoforms beta/gamma OS=Homo sapiens OX=9606 GN=TMPO PE=1 SV=2	15.76	20	6	6	6	454	50.6	9.38	17.41	TMPO		other membranes;nucleus;other cell component	nucleic acid binding activity;other molecular function	44340020
High	Q07960	Rho GTPase-activating protein 1 OS=Homo sapiens OX=9606 GN=ARHGAP1 PE=1 SV=1	15.658	14	4	5	4	439	50.4	6.29	15.18	ARHGAP1	transport;signal transduction;other biological processes	other membranes;cytosol;other cytoplasmic organelle;other cell component	enzyme regulator activity;other molecular function	21530947
High	P31689	DnaJ homolog subfamily A member 1 OS=Homo sapiens OX=9606 GN=DNAJA1 PE=1 SV=2	15.382	19	5	6	5	397	44.8	7.08	20.25	DNAJA1	stress response;other biological processes	other membranes;cytosol;cytoskeleton;mitochondrion;ER/Golgi;nucleus;other cell component	signal transduction activity or receptor binding;other molecular function	53932902
High	O00232	26S proteasome non-ATPase regulatory subunit 12 OS=Homo sapiens OX=9606 GN=PSMD12 PE=1 SV=3	15.344	14	4	4	4	456	52.9	7.65	13.84	PSMD12	protein metabolism;other metabolic processes	non-structural extracellular;cytosol;nucleus;other cell component		3.37126e+07
High	Q13045	Protein flightless-1 homolog OS=Homo sapiens OX=9606 GN=FLII PE=1 SV=2	15.338	7	6	6	6	1269	144.7	6.05	17.55	FLII	cell organization and biogenesis;other biological processes	cytosol;cytoskeleton;nucleus;other cell component	cytoskeletal activity;other molecular function	1.04769e+08	Acetyl [N-Term]
High	Q8NC51	Plasminogen activator inhibitor 1 RNA-binding protein OS=Homo sapiens OX=9606 GN=SERBP1 PE=1 SV=2	15.166	15	5	8	5	408	44.9	8.65	20.91	SERBP1	cell organization and biogenesis;other biological processes	cytosol;nucleus;other cell component	translation activity;nucleic acid binding activity;other molecular function	167738338
High	P63151	Serine/threonine-protein phosphatase 2A 55 kDa regulatory subunit B alpha isoform OS=Homo sapiens OX=9606 GN=PPP2R2A PE=1 SV=1	14.768	14	5	5	5	447	51.7	6.2	17.92	PPP2R2A	protein metabolism;other metabolic processes;other biological processes	cytosol;nucleus;other cell component	enzyme regulator activity	127855268
High	O94832	Unconventional myosin-Id OS=Homo sapiens OX=9606 GN=MYO1D PE=1 SV=2	14.165	6	5	5	5	1006	116.1	9.39	14.8	MYO1D	cell organization and biogenesis;transport;other biological processes	plasma membrane;other membranes;cytosol;cytoskeleton;ER/Golgi;other cytoplasmic organelle;other cell component	cytoskeletal activity;other molecular function	8.21934e+06
High	O94788	Retinal dehydrogenase 2 OS=Homo sapiens OX=9606 GN=ALDH1A2 PE=1 SV=3	14.121	14	6	6	4	518	56.7	6.05	15.55	ALDH1A2	cell organization and biogenesis;other metabolic processes;developmental processes;signal transduction;other biological processes	cytosol;other cell component	other molecular function	1.59241e+07
High	P62495	Eukaryotic peptide chain release factor subunit 1 OS=Homo sapiens OX=9606 GN=ETF1 PE=1 SV=3	14.049	13	4	4	4	437	49	5.71	14.64	ETF1	cell organization and biogenesis;protein metabolism;RNA metabolism OR transcription;other metabolic processes;other biological processes	cytosol;other cell component	translation activity;nucleic acid binding activity	45741229
High	Q13501	Sequestosome-1 OS=Homo sapiens OX=9606 GN=SQSTM1 PE=1 SV=1	13.745	13	3	4	3	440	47.7	5.22	15.18	SQSTM1	cell cycle OR cell proliferation;cell organization and biogenesis;protein metabolism;other metabolic processes;stress response;transport;signal transduction;other biological processes	cytosol;cytoskeleton;mitochondrion;ER/Golgi;nucleus;other cytoplasmic organelle;other cell component	signal transduction activity or receptor binding;kinase activity;other molecular function	3.48041e+07
High	Q9P258	Protein RCC2 OS=Homo sapiens OX=9606 GN=RCC2 PE=1 SV=2	13.475	11	5	6	5	522	56	8.78	14.48	RCC2	cell adhesion;cell cycle OR cell proliferation;cell organization and biogenesis;signal transduction;other biological processes	plasma membrane;other membranes;cytosol;cytoskeleton;nucleus;other cytoplasmic organelle;other cell component	enzyme regulator activity;cytoskeletal activity;other molecular function	37028698
High	P31150	Rab GDP dissociation inhibitor alpha OS=Homo sapiens OX=9606 GN=GDI1 PE=1 SV=2	13.278	15	4	4	1	447	50.6	5.14	12.66	GDI1	cell organization and biogenesis;transport;signal transduction;other biological processes	cytosol;ER/Golgi;other cell component	enzyme regulator activity;other molecular function	1.44743e+06
High	O95793	Double-stranded RNA-binding protein Staufen homolog 1 OS=Homo sapiens OX=9606 GN=STAU1 PE=1 SV=2	13.26	11	5	5	5	577	63.1	9.44	14.2	STAU1	cell organization and biogenesis;stress response;other biological processes	plasma membrane;other membranes;cytosol;cytoskeleton;ER/Golgi;other cell component	nucleic acid binding activity;other molecular function	52356416
High	Q99816	Tumor susceptibility gene 101 protein OS=Homo sapiens OX=9606 GN=TSG101 PE=1 SV=2	13.189	14	4	4	4	390	43.9	6.46	12.47	TSG101	cell cycle OR cell proliferation;cell organization and biogenesis;protein metabolism;other metabolic processes;transport;other biological processes	non-structural extracellular;plasma membrane;other membranes;cytosol;cytoskeleton;nucleus;other cytoplasmic organelle;other cell component	nucleic acid binding activity;other molecular function	3.78511e+07
High	Q14318	Peptidyl-prolyl cis-trans isomerase FKBP8 OS=Homo sapiens OX=9606 GN=FKBP8 PE=1 SV=2	12.728	11	3	3	3	412	44.5	4.84	10.54	FKBP8	developmental processes;signal transduction;other biological processes	other membranes;cytosol;mitochondrion;ER/Golgi;other cell component	other molecular function	1.1801e+07
High	P04844	Dolichyl-diphosphooligosaccharide--protein glycosyltransferase subunit 2 OS=Homo sapiens OX=9606 GN=RPN2 PE=1 SV=3	12.71	11	3	3	3	631	69.2	5.69	13.86	RPN2	protein metabolism;other metabolic processes;other biological processes	other membranes;ER/Golgi;nucleus;other cytoplasmic organelle	translation activity	5.81027e+06
High	Q9UM54	Unconventional myosin-VI OS=Homo sapiens OX=9606 GN=MYO6 PE=1 SV=4	12.639	4	4	4	4	1294	149.6	8.53	11.76	MYO6	cell organization and biogenesis;stress response;transport;developmental processes;signal transduction;other biological processes	plasma membrane;other membranes;cytosol;cytoskeleton;ER/Golgi;nucleus;other cytoplasmic organelle;other cell component	cytoskeletal activity;other molecular function	2.01027e+07
High	P17844	Probable ATP-dependent RNA helicase DDX5 OS=Homo sapiens OX=9606 GN=DDX5 PE=1 SV=1	12.601	8	4	4	4	614	69.1	8.92	11.49	DDX5	RNA metabolism OR transcription;other metabolic processes;signal transduction;other biological processes	cytosol;nucleus;other cell component	nucleic acid binding activity;other molecular function	3.17955e+07
High	Q13561	Dynactin subunit 2 OS=Homo sapiens OX=9606 GN=DCTN2 PE=1 SV=4	12.6	10	3	3	3	401	44.2	5.21	10.27	DCTN2	cell cycle OR cell proliferation;cell organization and biogenesis;transport;other biological processes	other membranes;cytosol;cytoskeleton;other cell component	cytoskeletal activity;other molecular function	45342272
High	O60832	H/ACA ribonucleoprotein complex subunit DKC1 OS=Homo sapiens OX=9606 GN=DKC1 PE=1 SV=3	12.591	13	4	4	4	514	57.6	9.42	15.19	DKC1	cell organization and biogenesis;DNA metabolism;RNA metabolism OR transcription;other metabolic processes;other biological processes	nucleus;other cell component	nucleic acid binding activity;other molecular function	56932748
High	P07900	Heat shock protein HSP 90-alpha OS=Homo sapiens OX=9606 GN=HSP90AA1 PE=1 SV=5	12.549	8	5	5	1	732	84.6	5.02	10.81	HSP90AA1	cell organization and biogenesis;protein metabolism;DNA metabolism;other metabolic processes;stress response;transport;developmental processes;other biological processes	non-structural extracellular;plasma membrane;other membranes;cytosol;mitochondrion;nucleus;other cytoplasmic organelle;other cell component	enzyme regulator activity;cytoskeletal activity;other molecular function	21733976
High	O00303	Eukaryotic translation initiation factor 3 subunit F OS=Homo sapiens OX=9606 GN=EIF3F PE=1 SV=1	12.532	14	4	4	4	357	37.5	5.45	11.36	EIF3F	cell organization and biogenesis;protein metabolism;other metabolic processes;other biological processes	cytosol;translational apparatus;other cell component	nucleic acid binding activity;other molecular function	39021612
High	O43818	U3 small nucleolar RNA-interacting protein 2 OS=Homo sapiens OX=9606 GN=RRP9 PE=1 SV=1	12.497	13	6	6	6	475	51.8	7.85	14.98	RRP9	RNA metabolism OR transcription;other metabolic processes	nucleus;other cell component	nucleic acid binding activity	81200651
High	O75955	Flotillin-1 OS=Homo sapiens OX=9606 GN=FLOT1 PE=1 SV=3	12.494	14	4	4	4	427	47.3	7.49	11.18	FLOT1	cell organization and biogenesis;stress response;transport;developmental processes;signal transduction;other biological processes	plasma membrane;other membranes;cytoskeleton;other cytoplasmic organelle;other cell component	signal transduction activity or receptor binding;other molecular function	16182044
High	P10644	cAMP-dependent protein kinase type I-alpha regulatory subunit OS=Homo sapiens OX=9606 GN=PRKAR1A PE=1 SV=1	12.31	12	4	4	4	381	43	5.35	13.03	PRKAR1A	cell cycle OR cell proliferation;cell organization and biogenesis;developmental processes;signal transduction;other biological processes	plasma membrane;other membranes;cytosol;cytoskeleton;other cytoplasmic organelle;other cell component	enzyme regulator activity;other molecular function	55085035
High	P09104	Gamma-enolase OS=Homo sapiens OX=9606 GN=ENO2 PE=1 SV=3	12.214	7	2	4	1	434	47.2	5.03	13.98	ENO2	other metabolic processes;other biological processes	plasma membrane;other membranes;cytosol;other cell component	other molecular function	9537517
High	P62136	Serine/threonine-protein phosphatase PP1-alpha catalytic subunit OS=Homo sapiens OX=9606 GN=PPP1CA PE=1 SV=1	12.202	18	4	4	1	330	37.5	6.33	11.4	PPP1CA	cell adhesion;cell-cell signaling;cell cycle OR cell proliferation;cell organization and biogenesis;protein metabolism;other metabolic processes;stress response;developmental processes;signal transduction;other biological processes	plasma membrane;other membranes;cytosol;nucleus;other cell component	other molecular function	8383309
High	P61011	Signal recognition particle 54 kDa protein OS=Homo sapiens OX=9606 GN=SRP54 PE=1 SV=1	12.173	13	5	5	5	504	55.7	8.75	14.2	SRP54	cell organization and biogenesis;transport;developmental processes;other biological processes	cytosol;ER/Golgi;translational apparatus;nucleus;other cell component	nucleic acid binding activity;other molecular function	3.03834e+07
High	P14136	Glial fibrillary acidic protein OS=Homo sapiens OX=9606 GN=GFAP PE=1 SV=1	11.82	4	3	17	2	432	49.9	5.52	43.01	GFAP	cell organization and biogenesis;other metabolic processes;stress response;transport;developmental processes;other biological processes	other membranes;cytosol;cytoskeleton;other cytoplasmic organelle;other cell component	signal transduction activity or receptor binding;cytoskeletal activity;other molecular function	3.67754e+08
High	P52292	Importin subunit alpha-1 OS=Homo sapiens OX=9606 GN=KPNA2 PE=1 SV=1	11.554	10	3	3	3	529	57.8	5.4	10.04	KPNA2	cell-cell signaling;DNA metabolism;other metabolic processes;transport;signal transduction;other biological processes	plasma membrane;other membranes;cytosol;ER/Golgi;nucleus;other cell component	other molecular function	7.96992e+06
High	P62140	Serine/threonine-protein phosphatase PP1-beta catalytic subunit OS=Homo sapiens OX=9606 GN=PPP1CB PE=1 SV=3	11.474	16	4	4	1	327	37.2	6.19	10.61	PPP1CB	cell cycle OR cell proliferation;protein metabolism;other metabolic processes;signal transduction;other biological processes	plasma membrane;other membranes;cytosol;nucleus;other cell component	other molecular function	1.28151e+07
High	Q969V3	Nicalin OS=Homo sapiens OX=9606 GN=NCLN PE=1 SV=2	11.284	10	4	4	4	563	62.9	6.89	12.42	NCLN	other biological processes	other membranes;ER/Golgi;other cell component	translation activity	31043941
High	Q13418	Integrin-linked protein kinase OS=Homo sapiens OX=9606 GN=ILK PE=1 SV=2	11.2	13	5	5	5	452	51.4	8.07	11.32	ILK	cell adhesion;cell organization and biogenesis;protein metabolism;other metabolic processes;developmental processes;signal transduction;other biological processes	plasma membrane;other membranes;cytosol;cytoskeleton;nucleus;other cell component	kinase activity;other molecular function	4.33429e+07
High	P62195	26S proteasome regulatory subunit 8 OS=Homo sapiens OX=9606 GN=PSMC5 PE=1 SV=1	11.117	14	4	4	3	406	45.6	7.55	11.29	PSMC5	protein metabolism;other metabolic processes;other biological processes	cytosol;nucleus;other cell component	signal transduction activity or receptor binding;other molecular function	1.13809e+07
High	O15269	Serine palmitoyltransferase 1 OS=Homo sapiens OX=9606 GN=SPTLC1 PE=1 SV=1	10.932	11	4	4	4	473	52.7	6.01	12.99	SPTLC1	other metabolic processes;other biological processes	other membranes;ER/Golgi	other molecular function	3.88734e+07
High	P35613	Basigin OS=Homo sapiens OX=9606 GN=BSG PE=1 SV=2	10.741	11	3	4	3	385	42.2	5.66	12.29	BSG	cell adhesion;cell organization and biogenesis;developmental processes;signal transduction;other biological processes	plasma membrane;other membranes;ER/Golgi;other cytoplasmic organelle;other cell component	other molecular function	3.11313e+07
High	Q8TBX8	Phosphatidylinositol 5-phosphate 4-kinase type-2 gamma OS=Homo sapiens OX=9606 GN=PIP4K2C PE=1 SV=3	10.595	7	3	4	3	421	47.3	6.84	5.82	PIP4K2C	other metabolic processes;other biological processes	plasma membrane;other membranes;cytosol;ER/Golgi;nucleus;other cytoplasmic organelle;other cell component	kinase activity;other molecular function	3.26972e+07
High	P81605	Dermcidin OS=Homo sapiens OX=9606 GN=DCD PE=1 SV=2	10.502	23	2	3	2	110	11.3	6.54	10.04	DCD	stress response;transport;other biological processes	non-structural extracellular;other membranes	transporter activity;other molecular function	31940838
High	P04406	Glyceraldehyde-3-phosphate dehydrogenase OS=Homo sapiens OX=9606 GN=GAPDH PE=1 SV=3	10.46	14	3	3	3	335	36	8.46	10.89	GAPDH	cell organization and biogenesis;protein metabolism;other metabolic processes;stress response;other biological processes	plasma membrane;other membranes;cytosol;cytoskeleton;nucleus;other cell component	enzyme regulator activity;cytoskeletal activity;other molecular function	32847376
High	P28838	Cytosol aminopeptidase OS=Homo sapiens OX=9606 GN=LAP3 PE=1 SV=3	10.412	8	4	4	4	519	56.1	7.93	10.64	LAP3	protein metabolism	cytosol;ER/Golgi;nucleus;other cell component	other molecular function	32869457
High	P29317	Ephrin type-A receptor 2 OS=Homo sapiens OX=9606 GN=EPHA2 PE=1 SV=2	10.361	4	4	4	4	976	108.2	6.23	10.57	EPHA2	cell adhesion;cell cycle OR cell proliferation;cell organization and biogenesis;protein metabolism;other metabolic processes;stress response;developmental processes;signal transduction;other biological processes	plasma membrane;other membranes;other cell component	kinase activity;other molecular function	18421494
High	Q9Y285	Phenylalanine--tRNA ligase alpha subunit OS=Homo sapiens OX=9606 GN=FARSA PE=1 SV=3	10.182	9	3	4	3	508	57.5	7.8	10.64	FARSA	cell organization and biogenesis;protein metabolism;RNA metabolism OR transcription;other metabolic processes	cytosol;other cell component	nucleic acid binding activity;other molecular function	1.56168e+08
High	Q969G3	SWI/SNF-related matrix-associated actin-dependent regulator of chromatin subfamily E member 1 OS=Homo sapiens OX=9606 GN=SMARCE1 PE=1 SV=2	10.053	10	3	3	3	411	46.6	4.88	9.9	SMARCE1	cell organization and biogenesis;developmental processes;other biological processes	nucleus;other cell component	nucleic acid binding activity;other molecular function	7.00699e+06
High	Q9H0S4	Probable ATP-dependent RNA helicase DDX47 OS=Homo sapiens OX=9606 GN=DDX47 PE=1 SV=1	10.001	11	4	4	4	455	50.6	9.1	8.62	DDX47	RNA metabolism OR transcription;other metabolic processes;signal transduction	nucleus	other molecular function	31353359
High	Q92828	Coronin-2A OS=Homo sapiens OX=9606 GN=CORO2A PE=1 SV=2	9.932	6	4	4	4	525	59.7	8.05	9.44	CORO2A	signal transduction	other cell component	cytoskeletal activity	6.43904e+07
High	P35998	26S proteasome regulatory subunit 7 OS=Homo sapiens OX=9606 GN=PSMC2 PE=1 SV=3	9.899	12	4	4	4	433	48.6	5.95	11.71	PSMC2	protein metabolism;other metabolic processes;other biological processes	non-structural extracellular;cytosol;nucleus;other cell component	other molecular function	56431549
High	P23526	Adenosylhomocysteinase OS=Homo sapiens OX=9606 GN=AHCY PE=1 SV=4	9.839	13	4	4	4	432	47.7	6.34	8.15	AHCY	other metabolic processes	cytosol;other cell component	other molecular function	1.25475e+07
High	P18031	Tyrosine-protein phosphatase non-receptor type 1 OS=Homo sapiens OX=9606 GN=PTPN1 PE=1 SV=1	9.768	11	5	5	5	435	49.9	6.27	11.48	PTPN1	cell organization and biogenesis;protein metabolism;other metabolic processes;stress response;signal transduction;other biological processes	other membranes;cytosol;mitochondrion;ER/Golgi;other cytoplasmic organelle;other cell component	signal transduction activity or receptor binding;other molecular function	2.65541e+08
High	P22102	Trifunctional purine biosynthetic protein adenosine-3 OS=Homo sapiens OX=9606 GN=GART PE=1 SV=1	9.726	6	4	4	4	1010	107.7	6.7	12.42	GART	other metabolic processes;developmental processes;other biological processes	cytosol	other molecular function	42898974
High	O00571	ATP-dependent RNA helicase DDX3X OS=Homo sapiens OX=9606 GN=DDX3X PE=1 SV=3	9.692	6	3	3	3	662	73.2	7.18	8.28	DDX3X	cell-cell signaling;cell organization and biogenesis;protein metabolism;RNA metabolism OR transcription;other metabolic processes;stress response;signal transduction;other biological processes	non-structural extracellular;plasma membrane;other membranes;cytosol;cytoskeleton;nucleus;other cell component	enzyme regulator activity;cytoskeletal activity;translation activity;nucleic acid binding activity;other molecular function	1.13426e+07
High	Q9GZL7	Ribosome biogenesis protein WDR12 OS=Homo sapiens OX=9606 GN=WDR12 PE=1 SV=2	9.662	9	3	3	3	423	47.7	5.9	6.63	WDR12	RNA metabolism OR transcription;other metabolic processes;signal transduction;other biological processes	nucleus;other cell component	other molecular function	8646828
High	O75131	Copine-3 OS=Homo sapiens OX=9606 GN=CPNE3 PE=1 SV=1	9.608	9	4	4	4	537	60.1	5.85	10.45	CPNE3	signal transduction;other biological processes	plasma membrane;other membranes;cytosol;mitochondrion;nucleus;other cytoplasmic organelle;other cell component	signal transduction activity or receptor binding;kinase activity;other molecular function	3.6901e+07
High	Q92597	Protein NDRG1 OS=Homo sapiens OX=9606 GN=NDRG1 PE=1 SV=1	9.416	10	2	2	2	394	42.8	5.82	7.49	NDRG1	cell organization and biogenesis;stress response;developmental processes;signal transduction;other biological processes	plasma membrane;other membranes;cytosol;cytoskeleton;nucleus;other cytoplasmic organelle;other cell component	cytoskeletal activity;other molecular function	2.00557e+07
High	Q9Y4K1	Beta/gamma crystallin domain-containing protein 1 OS=Homo sapiens OX=9606 GN=CRYBG1 PE=1 SV=3	9.337	3	4	4	4	1723	188.6	5.86	10.28	CRYBG1			other molecular function	5.90211e+06
High	P05141	ADP/ATP translocase 2 OS=Homo sapiens OX=9606 GN=SLC25A5 PE=1 SV=7	9.218	10	3	4	3	298	32.8	9.69	10.14	SLC25A5	cell organization and biogenesis;other metabolic processes;transport;developmental processes;other biological processes	plasma membrane;other membranes;cytoskeleton;mitochondrion	transporter activity;other molecular function	1.2497e+07
High	P00390	Glutathione reductase, mitochondrial OS=Homo sapiens OX=9606 GN=GSR PE=1 SV=2	9.173	11	3	3	3	522	56.2	8.5	11.2	GSR	other metabolic processes;stress response;other biological processes	plasma membrane;other membranes;cytosol;mitochondrion	other molecular function	2.00374e+07
High	Q96KP4	Cytosolic non-specific dipeptidase OS=Homo sapiens OX=9606 GN=CNDP2 PE=1 SV=2	9.172	9	4	4	4	475	52.8	5.97	11.04	CNDP2	protein metabolism	cytosol;nucleus	other molecular function	2.53863e+07
High	Q13098	COP9 signalosome complex subunit 1 OS=Homo sapiens OX=9606 GN=GPS1 PE=1 SV=4	9.118	9	4	4	4	491	55.5	6.74	11.06	GPS1	protein metabolism;other metabolic processes;stress response;signal transduction;other biological processes	cytosol;nucleus;other cell component	enzyme regulator activity	3.62273e+07
High	Q96CW1	AP-2 complex subunit mu OS=Homo sapiens OX=9606 GN=AP2M1 PE=1 SV=2	9.094	11	6	6	6	435	49.6	9.54	12.63	AP2M1	cell organization and biogenesis;transport;other biological processes	plasma membrane;other membranes;cytosol;other cytoplasmic organelle;other cell component	signal transduction activity or receptor binding;other molecular function	7.96204e+07
High	P11172	Uridine 5'-monophosphate synthase OS=Homo sapiens OX=9606 GN=UMPS PE=1 SV=1	9.04	10	4	4	4	480	52.2	7.24	9.79	UMPS	other metabolic processes;transport;other biological processes	cytosol;nucleus;other cell component	other molecular function	1.6791e+07
High	P50552	Vasodilator-stimulated phosphoprotein OS=Homo sapiens OX=9606 GN=VASP PE=1 SV=3	9.011	12	4	4	4	380	39.8	8.94	10.62	VASP	cell organization and biogenesis;developmental processes	plasma membrane;other membranes;cytosol;cytoskeleton;other cell component	cytoskeletal activity;other molecular function	23742292
High	Q8IVT2	Mitotic interactor and substrate of PLK1 OS=Homo sapiens OX=9606 GN=MISP PE=1 SV=1	8.877	6	3	3	3	679	75.3	6.83	9.55	MISP	cell cycle OR cell proliferation;cell organization and biogenesis;other biological processes	plasma membrane;other membranes;cytoskeleton;other cell component	cytoskeletal activity	1.90606e+07
High	P22234	Multifunctional protein ADE2 OS=Homo sapiens OX=9606 GN=PAICS PE=1 SV=3	8.675	9	3	3	3	425	47	7.23	8.04	PAICS	other metabolic processes	cytosol;other cell component	other molecular function	1.02772e+07
High	P60660	Myosin light polypeptide 6 OS=Homo sapiens OX=9606 GN=MYL6 PE=1 SV=2	8.668	19	2	2	2	151	16.9	4.65	7.42	MYL6	other biological processes	cytosol;cytoskeleton;other cell component	cytoskeletal activity;other molecular function	28172412
High	P43490	Nicotinamide phosphoribosyltransferase OS=Homo sapiens OX=9606 GN=NAMPT PE=1 SV=1	8.629	11	5	5	5	491	55.5	7.15	8.95	NAMPT	cell-cell signaling;other metabolic processes;signal transduction;other biological processes	cytosol;nucleus;other cell component	signal transduction activity or receptor binding;other molecular function	2.972e+07
High	Q9BVI4	Nucleolar complex protein 4 homolog OS=Homo sapiens OX=9606 GN=NOC4L PE=1 SV=1	8.468	7	3	4	3	516	58.4	7.49	10.55	NOC4L	RNA metabolism OR transcription;other metabolic processes	other membranes;nucleus;other cell component		1.02538e+07
High	Q12933	TNF receptor-associated factor 2 OS=Homo sapiens OX=9606 GN=TRAF2 PE=1 SV=2	8.454	5	2	2	2	501	55.8	7.53	7.18	TRAF2	cell organization and biogenesis;protein metabolism;other metabolic processes;stress response;signal transduction;other biological processes	plasma membrane;other membranes;cytosol;ER/Golgi;nucleus;other cell component	signal transduction activity or receptor binding;other molecular function	2.2973e+07
High	O75874	Isocitrate dehydrogenase [NADP] cytoplasmic OS=Homo sapiens OX=9606 GN=IDH1 PE=1 SV=2	8.347	9	3	3	3	414	46.6	7.01	8.7	IDH1	other metabolic processes;stress response;developmental processes;other biological processes	non-structural extracellular;cytosol;mitochondrion;other cytoplasmic organelle;other cell component	other molecular function	23017380
High	Q9BT25	HAUS augmin-like complex subunit 8 OS=Homo sapiens OX=9606 GN=HAUS8 PE=1 SV=3	8.309	8	2	2	2	410	44.8	7.06	5.43	HAUS8	cell cycle OR cell proliferation;cell organization and biogenesis;other biological processes	cytosol;cytoskeleton;nucleus;other cell component	cytoskeletal activity	2.81982e+06
High	Q00839	Heterogeneous nuclear ribonucleoprotein U OS=Homo sapiens OX=9606 GN=HNRNPU PE=1 SV=6	8.173	6	3	3	3	825	90.5	6	9.15	HNRNPU	cell cycle OR cell proliferation;cell organization and biogenesis;RNA metabolism OR transcription;other metabolic processes;transport;developmental processes;other biological processes	cytosol;cytoskeleton;nucleus;other cell component	cytoskeletal activity;nucleic acid binding activity;other molecular function	11320647
High	P12081	Histidine--tRNA ligase, cytoplasmic OS=Homo sapiens OX=9606 GN=HARS PE=1 SV=2	8.157	9	4	4	4	509	57.4	5.88	10.03	HARS1	protein metabolism;RNA metabolism OR transcription;other metabolic processes	cytosol;mitochondrion;other cell component	other molecular function	3.90258e+07
High	P19474	E3 ubiquitin-protein ligase TRIM21 OS=Homo sapiens OX=9606 GN=TRIM21 PE=1 SV=1	8.055	9	3	3	3	475	54.1	6.38	11.04	TRIM21	cell cycle OR cell proliferation;protein metabolism;other metabolic processes;stress response;other biological processes	cytosol;nucleus;other cytoplasmic organelle;other cell component	nucleic acid binding activity;other molecular function	22894807
High	Q14103	Heterogeneous nuclear ribonucleoprotein D0 OS=Homo sapiens OX=9606 GN=HNRNPD PE=1 SV=1	7.938	13	4	4	4	355	38.4	7.81	6.14	HNRNPD	RNA metabolism OR transcription;other metabolic processes;developmental processes;other biological processes	cytosol;nucleus;other cell component	nucleic acid binding activity;other molecular function	3.0122e+07
High	Q8WWI1	LIM domain only protein 7 OS=Homo sapiens OX=9606 GN=LMO7 PE=1 SV=3	7.905	2	3	3	3	1683	192.6	8.09	9.51	LMO7	protein metabolism;other metabolic processes;other biological processes	plasma membrane;other membranes;cytosol;nucleus;other cell component	other molecular function	18912050
High	Q13895	Bystin OS=Homo sapiens OX=9606 GN=BYSL PE=1 SV=3	7.881	7	2	2	2	437	49.6	8.12	7.52	BYSL	cell cycle OR cell proliferation;RNA metabolism OR transcription;other metabolic processes;developmental processes;other biological processes	cytosol;nucleus;other cell component	nucleic acid binding activity	12073243
High	Q9P0V9	Septin-10 OS=Homo sapiens OX=9606 GN=SEPT10 PE=1 SV=2	7.84	7	3	4	2	454	52.6	6.8	10.66	SEPTIN10	cell cycle OR cell proliferation;other biological processes	cytoskeleton;other cell component	other molecular function	24151485
High	Q9ULA0	Aspartyl aminopeptidase OS=Homo sapiens OX=9606 GN=DNPEP PE=1 SV=1	7.827	8	3	3	3	475	52.4	7.42	5.46					48281012
High	P01834	Immunoglobulin kappa constant OS=Homo sapiens OX=9606 GN=IGKC PE=1 SV=2	7.66	36	2	2	2	107	11.8	6.52	7.09	IGKC	cell organization and biogenesis;stress response;transport;signal transduction;other biological processes	non-structural extracellular;plasma membrane;other membranes;other cell component	signal transduction activity or receptor binding;other molecular function	5842147
High	P01876	Immunoglobulin heavy constant alpha 1 OS=Homo sapiens OX=9606 GN=IGHA1 PE=1 SV=2	7.249	9	3	3	3	353	37.6	6.51	9.19	IGHA1	cell organization and biogenesis;stress response;transport;signal transduction;other biological processes	non-structural extracellular;plasma membrane;other membranes;other cell component	other molecular function	66568834
High	P49419	Alpha-aminoadipic semialdehyde dehydrogenase OS=Homo sapiens OX=9606 GN=ALDH7A1 PE=1 SV=5	7.186	5	2	2	2	539	58.5	7.99	6.21	ALDH7A1	other metabolic processes;other biological processes	cytosol;mitochondrion;nucleus	other molecular function	1.02861e+07
High	Q9ULX3	RNA-binding protein NOB1 OS=Homo sapiens OX=9606 GN=NOB1 PE=1 SV=1	7.122	15	5	5	5	412	46.6	7.18	11.94	NOB1	RNA metabolism OR transcription;other metabolic processes;other biological processes	cytosol;nucleus;other cell component	other molecular function	28404430
High	Q14141	Septin-6 OS=Homo sapiens OX=9606 GN=SEPT6 PE=1 SV=4	7.018	8	4	4	2	434	49.7	6.67	8.72	SEPTIN6	cell cycle OR cell proliferation;cell organization and biogenesis;other biological processes	plasma membrane;other membranes;cytoskeleton;ER/Golgi;other cell component	other molecular function	3.64263e+07
High	Q9Y512	Sorting and assembly machinery component 50 homolog OS=Homo sapiens OX=9606 GN=SAMM50 PE=1 SV=3	6.979	7	4	4	4	469	51.9	6.9	8.14	SAMM50	cell organization and biogenesis;transport	other membranes;mitochondrion		4.88279e+07
High	Q96CU9	FAD-dependent oxidoreductase domain-containing protein 1 OS=Homo sapiens OX=9606 GN=FOXRED1 PE=1 SV=2	6.758	7	3	3	3	486	53.8	7.78	8.84	FOXRED1	cell organization and biogenesis	other membranes;mitochondrion;other cell component	other molecular function	12138287
High	Q86V48	Leucine zipper protein 1 OS=Homo sapiens OX=9606 GN=LUZP1 PE=1 SV=2	6.67	3	3	3	3	1076	120.2	8.5	7.13	LUZP1	developmental processes	nucleus		5167849
High	P16402	Histone H1.3 OS=Homo sapiens OX=9606 GN=HIST1H1D PE=1 SV=2	6.634	14	3	3	3	221	22.3	11.02	7.04	H1-3	cell organization and biogenesis;protein metabolism;other metabolic processes;other biological processes	nucleus;other cell component	nucleic acid binding activity	3.97673e+07
High	Q8NFW8	N-acylneuraminate cytidylyltransferase OS=Homo sapiens OX=9606 GN=CMAS PE=1 SV=2	6.549	8	3	3	3	434	48.3	7.93	9.3	CMAS	other metabolic processes	nucleus	other molecular function	15931077
High	O94925	Glutaminase kidney isoform, mitochondrial OS=Homo sapiens OX=9606 GN=GLS PE=1 SV=1	6.213	4	2	2	2	669	73.4	7.77	6.52	GLS	cell-cell signaling;cell organization and biogenesis;other metabolic processes;other biological processes	cytosol;mitochondrion;other cell component	other molecular function	33561424
High	Q13425	Beta-2-syntrophin OS=Homo sapiens OX=9606 GN=SNTB2 PE=1 SV=1	6.192	7	3	3	3	540	57.9	8.82	7.79	SNTB2		plasma membrane;other membranes;cytoskeleton;ER/Golgi;nucleus;other cell component	cytoskeletal activity;other molecular function	8.21516e+06
High	Q15645	Pachytene checkpoint protein 2 homolog OS=Homo sapiens OX=9606 GN=TRIP13 PE=1 SV=2	6.175	6	2	2	2	432	48.5	6.09	5.52	TRIP13	cell cycle OR cell proliferation;cell organization and biogenesis;DNA metabolism;RNA metabolism OR transcription;other metabolic processes;stress response;signal transduction;other biological processes	nucleus;other cell component	other molecular function	4534914
High	P11182	Lipoamide acyltransferase component of branched-chain alpha-keto acid dehydrogenase complex, mitochondrial OS=Homo sapiens OX=9606 GN=DBT PE=1 SV=3	6.128	9	4	4	4	482	53.5	8.51	5.9	DBT	other metabolic processes	cytosol;cytoskeleton;mitochondrion;other cell component	other molecular function	1.12796e+07
High	Q16401	26S proteasome non-ATPase regulatory subunit 5 OS=Homo sapiens OX=9606 GN=PSMD5 PE=1 SV=3	6.086	3	1	2	1	504	56.2	5.48	6.35	PSMD5	cell organization and biogenesis	cytosol;nucleus;other cell component		4579033
High	Q8NHQ8	Ras association domain-containing protein 8 OS=Homo sapiens OX=9606 GN=RASSF8 PE=1 SV=2	6.055	7	2	2	2	419	48.3	6.49	6.24	RASSF8	signal transduction			6566451
High	O43237	Cytoplasmic dynein 1 light intermediate chain 2 OS=Homo sapiens OX=9606 GN=DYNC1LI2 PE=1 SV=1	6.031	9	2	2	2	492	54.1	6.38	6.73	DYNC1LI2	cell organization and biogenesis;other biological processes	cytosol;cytoskeleton;other cytoplasmic organelle;other cell component	other molecular function	6.61164e+06
High	O14965	Aurora kinase A OS=Homo sapiens OX=9606 GN=AURKA PE=1 SV=2	5.998	7	2	2	2	403	45.8	9.39	4.97	AURKA	cell cycle OR cell proliferation;cell organization and biogenesis;protein metabolism;other metabolic processes;stress response;developmental processes;other biological processes	cytosol;cytoskeleton;nucleus;other cell component	kinase activity;other molecular function	4.8943e+06
High	P12036	Neurofilament heavy polypeptide OS=Homo sapiens OX=9606 GN=NEFH PE=1 SV=4	5.937	2	2	8	1	1026	112.4	6.18	13.63	NEFH	cell organization and biogenesis;developmental processes;other biological processes	cytoskeleton;other cell component	cytoskeletal activity;other molecular function	50510704
High	P09622	Dihydrolipoyl dehydrogenase, mitochondrial OS=Homo sapiens OX=9606 GN=DLD PE=1 SV=2	5.862	5	2	2	2	509	54.1	7.85	5.97	DLD	protein metabolism;other metabolic processes;developmental processes;other biological processes	cytoskeleton;mitochondrion;nucleus;other cytoplasmic organelle;other cell component	other molecular function	7.12063e+06
High	P12273	Prolactin-inducible protein OS=Homo sapiens OX=9606 GN=PIP PE=1 SV=1	5.797	18	2	2	2	146	16.6	8.05	5.11	PIP	protein metabolism;other biological processes	non-structural extracellular;nucleus	cytoskeletal activity;other molecular function	5.42229e+06
High	P52907	F-actin-capping protein subunit alpha-1 OS=Homo sapiens OX=9606 GN=CAPZA1 PE=1 SV=3	5.765	10	2	2	2	286	32.9	5.69	5.07	CAPZA1	cell organization and biogenesis	non-structural extracellular;cytosol;cytoskeleton;other cell component	cytoskeletal activity	2.12714e+07
High	Q9UN37	Vacuolar protein sorting-associated protein 4A OS=Homo sapiens OX=9606 GN=VPS4A PE=1 SV=1	5.682	8	3	4	2	437	48.9	7.8	8.52	VPS4A	cell cycle OR cell proliferation;cell organization and biogenesis;protein metabolism;other metabolic processes;stress response;transport;developmental processes;signal transduction;other biological processes	plasma membrane;other membranes;cytosol;cytoskeleton;nucleus;other cytoplasmic organelle;other cell component	other molecular function	6.54068e+07
High	Q16537	Serine/threonine-protein phosphatase 2A 56 kDa regulatory subunit epsilon isoform OS=Homo sapiens OX=9606 GN=PPP2R5E PE=1 SV=1	5.635	4	2	2	1	467	54.7	6.95	5.32	PPP2R5E	protein metabolism;other metabolic processes;signal transduction	cytosol;nucleus;other cell component	enzyme regulator activity	20302786
High	P10809	60 kDa heat shock protein, mitochondrial OS=Homo sapiens OX=9606 GN=HSPD1 PE=1 SV=2	5.632	5	2	2	2	573	61	5.87	5.96	HSPD1	cell cycle OR cell proliferation;cell organization and biogenesis;protein metabolism;DNA metabolism;other metabolic processes;stress response;transport;developmental processes;signal transduction;other biological processes	non-structural extracellular;plasma membrane;other membranes;cytosol;cytoskeleton;mitochondrion;other cytoplasmic organelle;other cell component	nucleic acid binding activity;other molecular function	6.68057e+06
High	Q96DA0	Zymogen granule protein 16 homolog B OS=Homo sapiens OX=9606 GN=ZG16B PE=1 SV=3	5.614	8	1	1	1	208	22.7	7.39	4.54	ZG16B			other molecular function	5.03931e+06
High	Q92879	CUGBP Elav-like family member 1 OS=Homo sapiens OX=9606 GN=CELF1 PE=1 SV=2	5.593	3	1	2	1	486	52	8.46	6.75	CELF1	cell organization and biogenesis;RNA metabolism OR transcription;other metabolic processes;developmental processes;other biological processes	nucleus;other cell component	nucleic acid binding activity	2711923
High	Q9NP92	39S ribosomal protein S30, mitochondrial OS=Homo sapiens OX=9606 GN=MRPS30 PE=1 SV=2	5.51	5	2	2	2	439	50.3	7.97	5.65	MRPS30	protein metabolism;other metabolic processes;other biological processes	other membranes;mitochondrion;translational apparatus	other molecular function	10597579
High	Q13813	Spectrin alpha chain, non-erythrocytic 1 OS=Homo sapiens OX=9606 GN=SPTAN1 PE=1 SV=3	5.509	1	1	1	1	2472	284.4	5.35	4.15	SPTAN1	cell organization and biogenesis	non-structural extracellular;plasma membrane;other membranes;cytosol;cytoskeleton;other cell component	cytoskeletal activity;other molecular function
High	P56182	Ribosomal RNA processing protein 1 homolog A OS=Homo sapiens OX=9606 GN=RRP1 PE=1 SV=1	5.477	5	2	2	2	461	52.8	9.33	5.12	RRP1	RNA metabolism OR transcription;other metabolic processes	nucleus;other cell component		12632104
High	O75351	Vacuolar protein sorting-associated protein 4B OS=Homo sapiens OX=9606 GN=VPS4B PE=1 SV=2	5.374	9	3	3	2	444	49.3	7.23	6.46	VPS4B	cell cycle OR cell proliferation;cell organization and biogenesis;protein metabolism;other metabolic processes;stress response;transport;other biological processes	plasma membrane;other membranes;cytosol;cytoskeleton;nucleus;other cytoplasmic organelle;other cell component	other molecular function	3.64286e+06
High	P55036	26S proteasome non-ATPase regulatory subunit 4 OS=Homo sapiens OX=9606 GN=PSMD4 PE=1 SV=1	5.329	8	2	2	2	377	40.7	4.79	5.43	PSMD4	protein metabolism;other metabolic processes	cytosol;nucleus;other cell component	other molecular function	3.78936e+06
High	O95758	Polypyrimidine tract-binding protein 3 OS=Homo sapiens OX=9606 GN=PTBP3 PE=1 SV=2	5.244	9	3	3	2	552	59.7	9.04	4.99	PTBP3	RNA metabolism OR transcription;other metabolic processes;developmental processes;other biological processes	nucleus	nucleic acid binding activity	93692296
High	P01037	Cystatin-SN OS=Homo sapiens OX=9606 GN=CST1 PE=1 SV=3	5.243	21	2	2	1	141	16.4	7.21	5.45	CST1	other biological processes	non-structural extracellular	enzyme regulator activity
High	B9A064	Immunoglobulin lambda-like polypeptide 5 OS=Homo sapiens OX=9606 GN=IGLL5 PE=2 SV=2	5.185	7	1	1	1	214	23	8.84	3.41	IGLL5	cell organization and biogenesis;stress response;transport;signal transduction;other biological processes	non-structural extracellular;plasma membrane;other membranes	signal transduction activity or receptor binding;other molecular function	9633646
High	Q15067	Peroxisomal acyl-coenzyme A oxidase 1 OS=Homo sapiens OX=9606 GN=ACOX1 PE=1 SV=3	5.161	4	1	1	1	660	74.4	8.16	3.62	ACOX1	cell organization and biogenesis;other metabolic processes;other biological processes	other membranes;cytosol;other cytoplasmic organelle	other molecular function	3.40122e+06
High	Q2TAY7	WD40 repeat-containing protein SMU1 OS=Homo sapiens OX=9606 GN=SMU1 PE=1 SV=2	5.091	5	3	3	3	513	57.5	7.18	4.1	SMU1	RNA metabolism OR transcription;other metabolic processes;other biological processes	nucleus;other cell component		1.05887e+07
High	P52429	Diacylglycerol kinase epsilon OS=Homo sapiens OX=9606 GN=DGKE PE=1 SV=1	5.034	5	2	2	2	567	63.9	7.74	4.83	DGKE	other metabolic processes;stress response;signal transduction;other biological processes	plasma membrane;other membranes;cytosol;nucleus;other cell component	kinase activity;other molecular function	8.64642e+06
High	Q6P9B6	TLD domain-containing protein 1 OS=Homo sapiens OX=9606 GN=TLDC1 PE=1 SV=2	4.959	4	1	1	1	456	51	6.24	3.63	MEAK7	signal transduction;other biological processes	other membranes;cytosol;nucleus;other cytoplasmic organelle;other cell component		2.29822e+06
High	Q9NX58	Cell growth-regulating nucleolar protein OS=Homo sapiens OX=9606 GN=LYAR PE=1 SV=2	4.922	4	1	1	1	379	43.6	9.54	3.41					2427783
High	Q9UJU6	Drebrin-like protein OS=Homo sapiens OX=9606 GN=DBNL PE=1 SV=1	4.88	7	3	3	3	430	48.2	5.05	6.95	DBNL	cell organization and biogenesis;transport;developmental processes;signal transduction;other biological processes	non-structural extracellular;plasma membrane;other membranes;cytosol;cytoskeleton;ER/Golgi;other cytoplasmic organelle;other cell component	enzyme regulator activity;cytoskeletal activity;other molecular function	9133132
High	O15270	Serine palmitoyltransferase 2 OS=Homo sapiens OX=9606 GN=SPTLC2 PE=1 SV=1	4.824	4	1	1	1	562	62.9	7.78	6.32	SPTLC2	other metabolic processes;other biological processes	other membranes;ER/Golgi	other molecular function
High	Q07065	Cytoskeleton-associated protein 4 OS=Homo sapiens OX=9606 GN=CKAP4 PE=1 SV=2	4.799	5	2	2	2	602	66	5.92	5.94	CKAP4		plasma membrane;other membranes;cytoskeleton;ER/Golgi;other cytoplasmic organelle;other cell component		2.57243e+06
High	Q9NYL9	Tropomodulin-3 OS=Homo sapiens OX=9606 GN=TMOD3 PE=1 SV=1	4.608	4	1	1	1	352	39.6	5.19	2.93	TMOD3	cell organization and biogenesis;developmental processes;other biological processes	cytoskeleton	cytoskeletal activity	3.74673e+06
High	Q9UJW0	Dynactin subunit 4 OS=Homo sapiens OX=9606 GN=DCTN4 PE=1 SV=1	4.596	6	2	2	2	460	52.3	7.34	5.04	DCTN4		cytosol;cytoskeleton;nucleus;other cell component	other molecular function	3.07183e+07
High	P49189	4-trimethylaminobutyraldehyde dehydrogenase OS=Homo sapiens OX=9606 GN=ALDH9A1 PE=1 SV=3	4.587	6	3	3	3	494	53.8	5.87	4.42	ALDH9A1	cell organization and biogenesis;other metabolic processes	cytosol;other cell component	other molecular function	1.95953e+07
High	Q13247	Serine/arginine-rich splicing factor 6 OS=Homo sapiens OX=9606 GN=SRSF6 PE=1 SV=2	4.558	5	2	2	2	344	39.6	11.43	4.63	SRSF6	cell organization and biogenesis;RNA metabolism OR transcription;other metabolic processes;other biological processes	nucleus	nucleic acid binding activity	21415861
High	P27797	Calreticulin OS=Homo sapiens OX=9606 GN=CALR PE=1 SV=1	4.47	3	1	1	1	417	48.1	4.44	2.99	CALR	cell organization and biogenesis;protein metabolism;other metabolic processes;stress response;transport;developmental processes;signal transduction;other biological processes	non-structural extracellular;extracellular matrix;plasma membrane;other membranes;cytosol;ER/Golgi;nucleus;other cytoplasmic organelle;other cell component	signal transduction activity or receptor binding;nucleic acid binding activity;other molecular function	4.55321e+06
High	Q9UKS6	Protein kinase C and casein kinase substrate in neurons protein 3 OS=Homo sapiens OX=9606 GN=PACSIN3 PE=1 SV=2	4.381	5	2	2	2	424	48.5	6.18	4.97	PACSIN3	cell organization and biogenesis;transport;other biological processes	plasma membrane;other membranes;cytosol;other cytoplasmic organelle;other cell component	cytoskeletal activity;other molecular function	11299497
High	O75821	Eukaryotic translation initiation factor 3 subunit G OS=Homo sapiens OX=9606 GN=EIF3G PE=1 SV=2	4.345	8	2	2	2	320	35.6	6.13	5.09	EIF3G	cell organization and biogenesis;protein metabolism;other metabolic processes;other biological processes	cytosol;translational apparatus;other cell component	nucleic acid binding activity	2.0363e+07
High	Q99536	Synaptic vesicle membrane protein VAT-1 homolog OS=Homo sapiens OX=9606 GN=VAT1 PE=1 SV=2	4.341	4	1	1	1	393	41.9	6.29	3.22	VAT1	other biological processes	non-structural extracellular;other membranes;mitochondrion;other cytoplasmic organelle	other molecular function	18468934
High	P35659	Protein DEK OS=Homo sapiens OX=9606 GN=DEK PE=1 SV=1	4.325	6	2	2	2	375	42.6	8.56	4.98	DEK	cell organization and biogenesis;RNA metabolism OR transcription;other metabolic processes;signal transduction;other biological processes	cytoskeleton;nucleus	nucleic acid binding activity;other molecular function	14054241
High	Q9Y266	Nuclear migration protein nudC OS=Homo sapiens OX=9606 GN=NUDC PE=1 SV=1	4.312	8	2	2	2	331	38.2	5.38	3.92	NUDC	cell cycle OR cell proliferation;cell organization and biogenesis;transport;other biological processes	cytosol;cytoskeleton;ER/Golgi;nucleus;other cell component	other molecular function	10779253
High	P31153	S-adenosylmethionine synthase isoform type-2 OS=Homo sapiens OX=9606 GN=MAT2A PE=1 SV=1	4.301	4	1	1	1	395	43.6	6.48	3.34	MAT2A	cell organization and biogenesis;other metabolic processes;other biological processes	cytosol;other cell component	other molecular function	7.10459e+06
High	Q9UQM7	Calcium/calmodulin-dependent protein kinase type II subunit alpha OS=Homo sapiens OX=9606 GN=CAMK2A PE=1 SV=2	4.146	6	2	2	1	478	54.1	7.08	3.15	CAMK2A	cell cycle OR cell proliferation;cell organization and biogenesis;protein metabolism;other metabolic processes;stress response;transport;developmental processes;signal transduction;other biological processes	other membranes;cytosol;mitochondrion;nucleus;other cell component	signal transduction activity or receptor binding;kinase activity;other molecular function	2.79217e+06
High	O96019	Actin-like protein 6A OS=Homo sapiens OX=9606 GN=ACTL6A PE=1 SV=1	4.136	10	2	2	2	429	47.4	5.6	5.83	ACTL6A	cell organization and biogenesis;protein metabolism;DNA metabolism;other metabolic processes;stress response;developmental processes;signal transduction;other biological processes	plasma membrane;other membranes;nucleus;other cell component	other molecular function
High	Q9Y6E0	Serine/threonine-protein kinase 24 OS=Homo sapiens OX=9606 GN=STK24 PE=1 SV=1	4.066	4	2	2	2	443	49.3	5.69	2.73	STK24	protein metabolism;other metabolic processes;stress response;signal transduction;other biological processes	other membranes;cytosol;ER/Golgi;nucleus;other cell component	kinase activity;other molecular function	2.94444e+07
High	Q16850	Lanosterol 14-alpha demethylase OS=Homo sapiens OX=9606 GN=CYP51A1 PE=1 SV=3	4.009	6	2	2	2	503	56.8	8.53	4.49					9.07234e+06
High	O60701	UDP-glucose 6-dehydrogenase OS=Homo sapiens OX=9606 GN=UGDH PE=1 SV=1	3.913	7	2	2	2	494	55	7.12	3.83	UGDH	cell organization and biogenesis;protein metabolism;other metabolic processes;developmental processes	cytosol;nucleus	other molecular function	1.19952e+07
High	Q12965	Unconventional myosin-Ie OS=Homo sapiens OX=9606 GN=MYO1E PE=1 SV=2	3.909	2	1	1	1	1108	127	8.92	2.77	MYO1E	cell organization and biogenesis;other metabolic processes;transport;developmental processes;signal transduction;other biological processes	plasma membrane;other membranes;cytoskeleton;other cell component	cytoskeletal activity;other molecular function	4.00517e+06
High	Q9BR76	Coronin-1B OS=Homo sapiens OX=9606 GN=CORO1B PE=1 SV=1	3.855	4	2	2	2	489	54.2	5.88	4.34	CORO1B	cell organization and biogenesis;stress response;other biological processes	plasma membrane;other membranes;cytosol;cytoskeleton;other cell component	cytoskeletal activity;other molecular function	12082621
High	P26038	Moesin OS=Homo sapiens OX=9606 GN=MSN PE=1 SV=3	3.832	5	2	2	2	577	67.8	6.4	0	MSN	cell adhesion;cell cycle OR cell proliferation;cell organization and biogenesis;other biological processes	plasma membrane;other membranes;cytosol;cytoskeleton;other cell component	signal transduction activity or receptor binding;cytoskeletal activity;nucleic acid binding activity;other molecular function	5.96036e+06
High	P00338	L-lactate dehydrogenase A chain OS=Homo sapiens OX=9606 GN=LDHA PE=1 SV=2	3.782	5	2	2	2	332	36.7	8.27	2.54	LDHA	other metabolic processes	cytosol;other cell component	other molecular function	24451242
High	P21281	V-type proton ATPase subunit B, brain isoform OS=Homo sapiens OX=9606 GN=ATP6V1B2 PE=1 SV=3	3.763	2	1	1	1	511	56.5	5.81	2.89	ATP6V1B2	other metabolic processes;transport;other biological processes	plasma membrane;other membranes;cytosol;other cytoplasmic organelle;other cell component	transporter activity;other molecular function	7.15986e+06
High	P05026	Sodium/potassium-transporting ATPase subunit beta-1 OS=Homo sapiens OX=9606 GN=ATP1B1 PE=1 SV=1	3.66	5	1	1	1	303	35	8.53	3.62	ATP1B1	cell adhesion;cell organization and biogenesis;other metabolic processes;stress response;transport;signal transduction;other biological processes	plasma membrane;other membranes;cytoskeleton;other cell component	transporter activity;other molecular function	12487218
High	P01036	Cystatin-S OS=Homo sapiens OX=9606 GN=CST4 PE=1 SV=3	3.651	24	3	3	1	141	16.2	5.02	7.04	CST4	other biological processes	non-structural extracellular	enzyme regulator activity	35575831
High	A0A087WW87	Immunoglobulin kappa variable 2-40 OS=Homo sapiens OX=9606 GN=IGKV2-40 PE=3 SV=2	3.646	11	1	2	1	121	13.3	4.61	6.21	IGKV2-40	other biological processes	non-structural extracellular;plasma membrane;other membranes;other cell component		9746081
High	Q9NV06	DDB1- and CUL4-associated factor 13 OS=Homo sapiens OX=9606 GN=DCAF13 PE=1 SV=2	3.598	4	2	2	2	445	51.4	9.19	4.37	DCAF13	protein metabolism;RNA metabolism OR transcription;other metabolic processes	cytosol;cytoskeleton;nucleus;other cell component	other molecular function	1.19777e+07
High	P55809	Succinyl-CoA:3-ketoacid coenzyme A transferase 1, mitochondrial OS=Homo sapiens OX=9606 GN=OXCT1 PE=1 SV=1	3.543	4	1	1	1	520	56.1	7.46	3.16	OXCT1	other metabolic processes;stress response;developmental processes;other biological processes	mitochondrion	other molecular function
High	Q9Y678	Coatomer subunit gamma-1 OS=Homo sapiens OX=9606 GN=COPG1 PE=1 SV=1	3.532	2	2	2	2	874	97.7	5.47	3.92	COPG1	transport;other biological processes	other membranes;cytosol;ER/Golgi	other molecular function	1.9539e+06
High	Q96EZ8	Microspherule protein 1 OS=Homo sapiens OX=9606 GN=MCRS1 PE=1 SV=1	3.484	4	1	1	1	462	51.8	9.38	3.73	MCRS1	cell organization and biogenesis;protein metabolism;DNA metabolism;other metabolic processes;stress response;other biological processes	ER/Golgi;nucleus;other cell component	enzyme regulator activity;nucleic acid binding activity
High	P61163	Alpha-centractin OS=Homo sapiens OX=9606 GN=ACTR1A PE=1 SV=1	3.472	4	1	1	1	376	42.6	6.64	3.03	ACTR1A	transport	cytosol;cytoskeleton;other cell component	other molecular function	4924911
High	P14625	Endoplasmin OS=Homo sapiens OX=9606 GN=HSP90B1 PE=1 SV=1	3.389	2	1	1	1	803	92.4	4.84	3.1	HSP90B1	cell organization and biogenesis;protein metabolism;other metabolic processes;stress response;transport;other biological processes	non-structural extracellular;plasma membrane;other membranes;cytosol;ER/Golgi;other cell component	signal transduction activity or receptor binding;nucleic acid binding activity;other molecular function	4.61182e+06
High	Q13867	Bleomycin hydrolase OS=Homo sapiens OX=9606 GN=BLMH PE=1 SV=1	3.32	2	1	1	1	455	52.5	6.27	2.66	BLMH	protein metabolism;other metabolic processes;other biological processes	cytosol;other cell component	other molecular function	6.63268e+06
High	Q8IZP2	Putative protein FAM10A4 OS=Homo sapiens OX=9606 GN=ST13P4 PE=5 SV=1	3.232	7	2	2	2	240	27.4	5.08	4.25	ST13P4	cell organization and biogenesis;other biological processes	other cell component	other molecular function	18297121
High	P06858	Lipoprotein lipase OS=Homo sapiens OX=9606 GN=LPL PE=1 SV=1	3.201	4	1	1	1	475	53.1	8.15	3.81	LPL	cell organization and biogenesis;other metabolic processes;stress response;signal transduction;other biological processes	non-structural extracellular;plasma membrane;other membranes;other cell component	signal transduction activity or receptor binding;other molecular function	3.28815e+06
High	P12955	Xaa-Pro dipeptidase OS=Homo sapiens OX=9606 GN=PEPD PE=1 SV=3	3.184	2	1	1	1	493	54.5	6	2.68	PEPD	protein metabolism;other metabolic processes		other molecular function	9344269
High	P43034	Platelet-activating factor acetylhydrolase IB subunit alpha OS=Homo sapiens OX=9606 GN=PAFAH1B1 PE=1 SV=2	3.127	3	1	1	1	410	46.6	7.37	1.81	PAFAH1B1	cell-cell signaling;cell cycle OR cell proliferation;cell organization and biogenesis;other metabolic processes;transport;developmental processes;signal transduction;other biological processes	other membranes;cytosol;cytoskeleton;nucleus;other cell component	cytoskeletal activity;other molecular function	21095174
High	Q15172	Serine/threonine-protein phosphatase 2A 56 kDa regulatory subunit alpha isoform OS=Homo sapiens OX=9606 GN=PPP2R5A PE=1 SV=1	3.115	5	3	3	2	486	56.2	6.71	2.06	PPP2R5A	protein metabolism;other metabolic processes;signal transduction;other biological processes	other membranes;cytosol;cytoskeleton;nucleus;other cell component	enzyme regulator activity;other molecular function	3.0187e+07
High	Q14974	Importin subunit beta-1 OS=Homo sapiens OX=9606 GN=KPNB1 PE=1 SV=2	3.108	4	2	2	2	876	97.1	4.78	6.06	KPNB1	cell cycle OR cell proliferation;cell organization and biogenesis;transport;signal transduction;other biological processes	non-structural extracellular;other membranes;cytosol;ER/Golgi;nucleus;other cell component	other molecular function	2.184e+06
High	Q9Y282	Endoplasmic reticulum-Golgi intermediate compartment protein 3 OS=Homo sapiens OX=9606 GN=ERGIC3 PE=1 SV=1	3.093	4	2	2	2	383	43.2	6.06	5.32	ERGIC3	transport;other biological processes	other membranes;ER/Golgi;other cell component	other molecular function	29772557
High	P04075	Fructose-bisphosphate aldolase A OS=Homo sapiens OX=9606 GN=ALDOA PE=1 SV=2	3.058	6	2	2	2	364	39.4	8.09	4.33	ALDOA	cell organization and biogenesis;other metabolic processes;other biological processes	non-structural extracellular;cytosol;cytoskeleton;other cell component	cytoskeletal activity;other molecular function	8.3345e+06
High	O75439	Mitochondrial-processing peptidase subunit beta OS=Homo sapiens OX=9606 GN=PMPCB PE=1 SV=2	3.043	2	1	1	1	489	54.3	6.83	1.99	PMPCB	cell organization and biogenesis;protein metabolism;other metabolic processes;transport	other membranes;mitochondrion	other molecular function	5822150
High	P07093	Glia-derived nexin OS=Homo sapiens OX=9606 GN=SERPINE2 PE=1 SV=1	3.037	3	1	1	1	398	44	9.29	2.38	SERPINE2	cell organization and biogenesis;stress response;transport;developmental processes;other biological processes	non-structural extracellular;extracellular matrix;plasma membrane;other membranes;cytosol;other cell component	signal transduction activity or receptor binding;enzyme regulator activity;other molecular function	2.05049e+06
High	P53990	IST1 homolog OS=Homo sapiens OX=9606 GN=IST1 PE=1 SV=1	3.033	4	2	2	2	364	39.7	5.35	1.64	IST1	cell cycle OR cell proliferation;cell organization and biogenesis;transport;developmental processes;other biological processes	non-structural extracellular;cytosol;cytoskeleton;ER/Golgi;nucleus;other cytoplasmic organelle;other cell component	other molecular function	19050567
High	Q96SB3	Neurabin-2 OS=Homo sapiens OX=9606 GN=PPP1R9B PE=1 SV=2	3.007	2	1	1	1	815	89.1	4.97	2.97
High	Q9UL15	BAG family molecular chaperone regulator 5 OS=Homo sapiens OX=9606 GN=BAG5 PE=1 SV=1	2.949	3	1	1	1	447	51.2	6.05	2.84	BAG5	cell organization and biogenesis;other biological processes	cytosol;mitochondrion;nucleus;other cell component	other molecular function	693690
High	A1L390	Pleckstrin homology domain-containing family G member 3 OS=Homo sapiens OX=9606 GN=PLEKHG3 PE=1 SV=1	2.901	1	1	1	1	1219	134.3	6.55	2.69	PLEKHG3	other biological processes	cytosol	enzyme regulator activity;cytoskeletal activity
High	P49643	DNA primase large subunit OS=Homo sapiens OX=9606 GN=PRIM2 PE=1 SV=2	2.847	3	1	1	1	509	58.8	7.91	2.56	PRIM2	DNA metabolism;RNA metabolism OR transcription;other metabolic processes;other biological processes	nucleus	nucleic acid binding activity;other molecular function
High	Q9BT22	Chitobiosyldiphosphodolichol beta-mannosyltransferase OS=Homo sapiens OX=9606 GN=ALG1 PE=1 SV=2	2.812	6	2	2	2	464	52.5	7.23	4.81	ALG1	protein metabolism;other metabolic processes	other membranes;ER/Golgi	other molecular function	6587882
High	O60711	Leupaxin OS=Homo sapiens OX=9606 GN=LPXN PE=1 SV=1	2.787	5	1	1	1	386	43.3	6.01	2.82	LPXN	cell adhesion;cell organization and biogenesis;signal transduction;other biological processes	plasma membrane;other membranes;cytosol;cytoskeleton;nucleus;other cell component	other molecular function	1.23888e+06
High	Q9NR50	Translation initiation factor eIF-2B subunit gamma OS=Homo sapiens OX=9606 GN=EIF2B3 PE=1 SV=1	2.768	2	1	1	1	452	50.2	6.47	2.71	EIF2B3	protein metabolism;other metabolic processes;stress response;developmental processes;signal transduction;other biological processes	cytosol;translational apparatus;other cell component	nucleic acid binding activity;other molecular function	10615053
High	P62280	40S ribosomal protein S11 OS=Homo sapiens OX=9606 GN=RPS11 PE=1 SV=3	2.768	7	1	1	1	158	18.4	10.3	2.27	RPS11	protein metabolism;other metabolic processes	cytosol;translational apparatus;nucleus	nucleic acid binding activity;other molecular function	1.73561e+06
High	P34096	Ribonuclease 4 OS=Homo sapiens OX=9606 GN=RNASE4 PE=1 SV=3	2.759	7	1	1	1	147	16.8	9.03	2.27	RNASE4	RNA metabolism OR transcription;other metabolic processes	non-structural extracellular	nucleic acid binding activity;other molecular function	7.79384e+06
High	P69905	Hemoglobin subunit alpha OS=Homo sapiens OX=9606 GN=HBA1 PE=1 SV=2	2.754	11	2	2	2	142	15.2	8.68	3.75	HBA1; HBA2	other metabolic processes;stress response;transport;other biological processes	non-structural extracellular;cytosol;translational apparatus;other cell component	other molecular function	14881148
High	O43242	26S proteasome non-ATPase regulatory subunit 3 OS=Homo sapiens OX=9606 GN=PSMD3 PE=1 SV=2	2.744	3	1	1	1	534	60.9	8.44	2.77	PSMD3	protein metabolism;other metabolic processes;other biological processes	non-structural extracellular;cytosol;nucleus;other cell component	enzyme regulator activity
High	P22695	Cytochrome b-c1 complex subunit 2, mitochondrial OS=Homo sapiens OX=9606 GN=UQCRC2 PE=1 SV=3	2.743	4	1	1	1	453	48.4	8.63	3.33	UQCRC2	other metabolic processes	other membranes;mitochondrion;nucleus	other molecular function	2.91169e+06
High	Q8NF37	Lysophosphatidylcholine acyltransferase 1 OS=Homo sapiens OX=9606 GN=LPCAT1 PE=1 SV=2	2.738	3	2	2	2	534	59.1	6.02	0	LPCAT1	other metabolic processes;developmental processes;other biological processes	plasma membrane;other membranes;ER/Golgi;other cytoplasmic organelle;other cell component	other molecular function	5261717
High	Q96C19	EF-hand domain-containing protein D2 OS=Homo sapiens OX=9606 GN=EFHD2 PE=1 SV=1	2.702	5	1	1	1	240	26.7	5.2	2.69	EFHD2		other membranes	other molecular function	21515866
High	O00330	Pyruvate dehydrogenase protein X component, mitochondrial OS=Homo sapiens OX=9606 GN=PDHX PE=1 SV=3	2.683	3	1	1	1	501	54.1	8.66	3.1	PDHX	other metabolic processes	mitochondrion;other cell component	other molecular function
High	P40227	T-complex protein 1 subunit zeta OS=Homo sapiens OX=9606 GN=CCT6A PE=1 SV=3	2.679	2	1	1	1	531	58	6.68	1.76	CCT6A	other biological processes	cytosol;cytoskeleton;other cell component	other molecular function	5240219
High	Q96P11	Probable 28S rRNA (cytosine-C(5))-methyltransferase OS=Homo sapiens OX=9606 GN=NSUN5 PE=1 SV=2	2.671	2	1	1	1	429	46.7	8.62	2.75	NSUN5	RNA metabolism OR transcription;other metabolic processes;developmental processes;other biological processes	nucleus	other molecular function	42899092
High	P49642	DNA primase small subunit OS=Homo sapiens OX=9606 GN=PRIM1 PE=1 SV=1	2.655	3	1	1	1	420	49.9	8.21	2.33	PRIM1	DNA metabolism;RNA metabolism OR transcription;other metabolic processes	nucleus	other molecular function	4.15204e+06
High	P16671	Platelet glycoprotein 4 OS=Homo sapiens OX=9606 GN=CD36 PE=1 SV=2	2.654	2	1	2	1	472	53	7.96	0	CD36	cell adhesion;cell organization and biogenesis;protein metabolism;other metabolic processes;stress response;transport;signal transduction;other biological processes	plasma membrane;other membranes;ER/Golgi;other cell component	signal transduction activity or receptor binding;transporter activity;other molecular function	16801295
High	P52209	6-phosphogluconate dehydrogenase, decarboxylating OS=Homo sapiens OX=9606 GN=PGD PE=1 SV=3	2.652	4	2	2	2	483	53.1	7.23	3.95	PGD	other metabolic processes	cytosol	other molecular function	1.39971e+07
High	Q8N556	Actin filament-associated protein 1 OS=Homo sapiens OX=9606 GN=AFAP1 PE=1 SV=2	2.607	2	2	2	2	730	80.7	8.68	4.24	AFAP1	other biological processes	cytosol;cytoskeleton;other cell component	cytoskeletal activity;other molecular function	22216095
High	Q8IYB1	Protein MB21D2 OS=Homo sapiens OX=9606 GN=MB21D2 PE=1 SV=3	2.6	4	2	2	2	491	55.8	7.03	1.71	MB21D2			other molecular function	2.55174e+06
High	O15091	Mitochondrial ribonuclease P catalytic subunit OS=Homo sapiens OX=9606 GN=KIAA0391 PE=1 SV=2	2.559	2	1	1	1	583	67.3	8.78	2.07	PRORP	RNA metabolism OR transcription;other metabolic processes	mitochondrion;nucleus	other molecular function	4329436
High	Q9UKZ1	CCR4-NOT transcription complex subunit 11 OS=Homo sapiens OX=9606 GN=CNOT11 PE=1 SV=1	2.528	2	1	1	1	510	55.2	6.4	2.68	CNOT11	RNA metabolism OR transcription;other metabolic processes;other biological processes	cytosol;nucleus;other cell component		3.92172e+06
High	P38646	Stress-70 protein, mitochondrial OS=Homo sapiens OX=9606 GN=HSPA9 PE=1 SV=2	2.502	2	1	1	1	679	73.6	6.16	3.15	HSPA9	cell organization and biogenesis;other metabolic processes;stress response;transport;developmental processes;other biological processes	other membranes;mitochondrion;nucleus;other cell component	other molecular function
High	Q9BZZ5	Apoptosis inhibitor 5 OS=Homo sapiens OX=9606 GN=API5 PE=1 SV=3	2.496	2	1	1	1	524	59	7.34	3.41	API5	other biological processes	nucleus;other cell component	other molecular function
High	O15143	Actin-related protein 2/3 complex subunit 1B OS=Homo sapiens OX=9606 GN=ARPC1B PE=1 SV=3	2.429	5	1	1	1	372	40.9	8.35	3.19	ARPC1B	cell organization and biogenesis;other biological processes	cytosol;cytoskeleton;nucleus;other cell component	cytoskeletal activity;other molecular function
High	Q07666	KH domain-containing, RNA-binding, signal transduction-associated protein 1 OS=Homo sapiens OX=9606 GN=KHDRBS1 PE=1 SV=1	2.422	3	1	1	1	443	48.2	8.66	2.69	KHDRBS1	cell cycle OR cell proliferation;RNA metabolism OR transcription;other metabolic processes;signal transduction;other biological processes	plasma membrane;other membranes;cytosol;nucleus;other cell component	nucleic acid binding activity;other molecular function	3.06931e+06
High	Q15208	Serine/threonine-protein kinase 38 OS=Homo sapiens OX=9606 GN=STK38 PE=1 SV=1	2.395	2	1	1	1	465	54.2	7.15	2.58	STK38	protein metabolism;other metabolic processes;signal transduction;other biological processes	cytosol;nucleus;other cell component	kinase activity;other molecular function
High	P02100	Hemoglobin subunit epsilon OS=Homo sapiens OX=9606 GN=HBE1 PE=1 SV=2	2.391	7	1	1	1	147	16.2	8.63	2.38	HBE1	other metabolic processes;transport;other biological processes	cytosol;other cell component	other molecular function	5995767
High	P62805	Histone H4 OS=Homo sapiens OX=9606 GN=HIST1H4A PE=1 SV=2	2.36	10	1	1	1	103	11.4	11.36	2.76	H4-16; H4C1; H4C11; H4C12; H4C13; H4C14; H4C15; H4C2; H4C3; H4C4; H4C5; H4C6; H4C8; H4C9	cell organization and biogenesis;RNA metabolism OR transcription;other metabolic processes;other biological processes	non-structural extracellular;nucleus;other cell component	nucleic acid binding activity;other molecular function	10387957
High	O43660	Pleiotropic regulator 1 OS=Homo sapiens OX=9606 GN=PLRG1 PE=1 SV=1	2.358	3	1	1	1	514	57.2	9.17	2.8	PLRG1	RNA metabolism OR transcription;other metabolic processes;other biological processes	other membranes;nucleus;other cell component
High	P08243	Asparagine synthetase [glutamine-hydrolyzing] OS=Homo sapiens OX=9606 GN=ASNS PE=1 SV=4	2.324	5	2	2	2	561	64.3	6.86	1.75	ASNS	other metabolic processes;stress response;other biological processes	cytosol	other molecular function	2.97997e+06
High	P49411	Elongation factor Tu, mitochondrial OS=Homo sapiens OX=9606 GN=TUFM PE=1 SV=2	2.303	4	1	1	1	452	49.5	7.61	3.25	TUFM	protein metabolism;other metabolic processes;other biological processes	mitochondrion;other cell component	nucleic acid binding activity;other molecular function	9300782
High	Q10469	Alpha-1,6-mannosyl-glycoprotein 2-beta-N-acetylglucosaminyltransferase OS=Homo sapiens OX=9606 GN=MGAT2 PE=1 SV=1	2.289	4	1	1	1	447	51.5	8.76	3.32	MGAT2	protein metabolism;other metabolic processes;other biological processes	other membranes;ER/Golgi	other molecular function	3.6976e+06
High	P48637	Glutathione synthetase OS=Homo sapiens OX=9606 GN=GSS PE=1 SV=1	2.241	3	2	2	2	474	52.4	5.92	2.61	GSS	other metabolic processes;stress response;developmental processes;other biological processes	cytosol	other molecular function	16590903
High	Q14938	Nuclear factor 1 X-type OS=Homo sapiens OX=9606 GN=NFIX PE=1 SV=2	2.231	7	1	1	1	502	55.1	8.68	2.11	NFIX	DNA metabolism;RNA metabolism OR transcription;other metabolic processes;other biological processes	nucleus;other cell component	nucleic acid binding activity;other molecular function
High	P49368	T-complex protein 1 subunit gamma OS=Homo sapiens OX=9606 GN=CCT3 PE=1 SV=4	2.153	2	1	1	1	545	60.5	6.49	2.25	CCT3	cell organization and biogenesis;transport;other biological processes	cytosol;cytoskeleton;other cell component	other molecular function
High	P43243	Matrin-3 OS=Homo sapiens OX=9606 GN=MATR3 PE=1 SV=2	2.137	2	1	1	1	847	94.6	6.25	1.73	MATR3	stress response;developmental processes;other biological processes	other membranes;nucleus	nucleic acid binding activity;other molecular function
High	O14950	Myosin regulatory light chain 12B OS=Homo sapiens OX=9606 GN=MYL12B PE=1 SV=2	2.136	6	1	1	1	172	19.8	4.84	2.83	MYL12B	other biological processes	cytosol;cytoskeleton;other cell component	cytoskeletal activity;other molecular function	8001294
High	P06748	Nucleophosmin OS=Homo sapiens OX=9606 GN=NPM1 PE=1 SV=2	2.123	7	1	1	1	294	32.6	4.78	3.06	NPM1	cell cycle OR cell proliferation;cell organization and biogenesis;DNA metabolism;other metabolic processes;stress response;transport;signal transduction;other biological processes	cytosol;cytoskeleton;nucleus;other cell component	enzyme regulator activity;translation activity;nucleic acid binding activity;other molecular function
High	P07099	Epoxide hydrolase 1 OS=Homo sapiens OX=9606 GN=EPHX1 PE=1 SV=1	2.119	2	1	1	1	455	52.9	7.25	2.42	EPHX1	other metabolic processes;other biological processes	other membranes;ER/Golgi	other molecular function
High	Q5D862	Filaggrin-2 OS=Homo sapiens OX=9606 GN=FLG2 PE=1 SV=1	2.118	0	1	1	1	2391	247.9	8.31	2.6	FLG2	cell adhesion;other biological processes	non-structural extracellular;plasma membrane;other cell component	other molecular function	4817181
High	P49005	DNA polymerase delta subunit 2 OS=Homo sapiens OX=9606 GN=POLD2 PE=1 SV=1	2.118	3	1	1	1	469	51.3	5.58	2.03	POLD2	DNA metabolism;other metabolic processes;stress response	nucleus;other cell component	nucleic acid binding activity	8.26956e+06
High	O43390	Heterogeneous nuclear ribonucleoprotein R OS=Homo sapiens OX=9606 GN=HNRNPR PE=1 SV=1	2.087	2	1	1	1	633	70.9	8.13	2.88	HNRNPR	RNA metabolism OR transcription;other metabolic processes	ER/Golgi;nucleus;other cell component	nucleic acid binding activity
High	P52272	Heterogeneous nuclear ribonucleoprotein M OS=Homo sapiens OX=9606 GN=HNRNPM PE=1 SV=3	2.084	1	1	1	1	730	77.5	8.7	2.8	HNRNPM	RNA metabolism OR transcription;other metabolic processes;stress response	nucleus;other cell component	nucleic acid binding activity;other molecular function	10139604
High	Q5T750	Skin-specific protein 32 OS=Homo sapiens OX=9606 GN=XP32 PE=1 SV=1	2.076	3	1	1	1	250	26.2	7.97	2.36	XP32	other biological processes			10403458
High	P09228	Cystatin-SA OS=Homo sapiens OX=9606 GN=CST2 PE=1 SV=1	2.074	13	2	2	1	141	16.4	4.93	2.53	CST2	other biological processes	non-structural extracellular	enzyme regulator activity	2.59741e+06
High	Q16777	Histone H2A type 2-C OS=Homo sapiens OX=9606 GN=HIST2H2AC PE=1 SV=4	2.047	7	1	1	1	129	14	10.9	2.61	H2AC20		nucleus;other cell component	nucleic acid binding activity;other molecular function	19081818
High	Q9H6S1	5-azacytidine-induced protein 2 OS=Homo sapiens OX=9606 GN=AZI2 PE=1 SV=1	2.021	3	1	1	1	392	44.9	6.6	2.12	AZI2	cell cycle OR cell proliferation;stress response;developmental processes;signal transduction;other biological processes	other cell component
High	P30520	Adenylosuccinate synthetase isozyme 2 OS=Homo sapiens OX=9606 GN=ADSS PE=1 SV=3	2.009	5	1	1	1	456	50.1	6.55	2.52	ADSS2	other metabolic processes;other biological processes	cytosol;mitochondrion;other cell component	other molecular function	4560825
High	P39748	Flap endonuclease 1 OS=Homo sapiens OX=9606 GN=FEN1 PE=1 SV=1	1.995	4	1	1	1	380	42.6	8.62	2.26	FEN1	cell cycle OR cell proliferation;cell organization and biogenesis;DNA metabolism;RNA metabolism OR transcription;other metabolic processes;stress response;other biological processes	mitochondrion;nucleus;other cell component	nucleic acid binding activity;other molecular function
High	Q96EK4	THAP domain-containing protein 11 OS=Homo sapiens OX=9606 GN=THAP11 PE=1 SV=2	1.952	3	1	1	1	314	34.4	8.98	1.99	THAP11	other biological processes	cytosol;nucleus;other cell component	nucleic acid binding activity;other molecular function	10913129
High	Q8NI60	Atypical kinase COQ8A, mitochondrial OS=Homo sapiens OX=9606 GN=COQ8A PE=1 SV=1	1.947	2	1	1	1	647	71.9	6.99	2.33	COQ8A	other metabolic processes	other membranes;mitochondrion	kinase activity;other molecular function	5015686
High	Q13835	Plakophilin-1 OS=Homo sapiens OX=9606 GN=PKP1 PE=1 SV=2	1.926	2	2	2	2	747	82.8	9.13	4.24	PKP1	cell adhesion;cell organization and biogenesis;signal transduction;other biological processes	plasma membrane;other membranes;cytoskeleton;nucleus;other cell component	bone, tooth or skin structural activity;other molecular function	14958316
High	P47756	F-actin-capping protein subunit beta OS=Homo sapiens OX=9606 GN=CAPZB PE=1 SV=4	1.922	4	1	1	1	277	31.3	5.59	2.35	CAPZB	cell organization and biogenesis;other biological processes	other membranes;cytosol;cytoskeleton;other cell component	cytoskeletal activity	10276433
High	Q9Y6M1	Insulin-like growth factor 2 mRNA-binding protein 2 OS=Homo sapiens OX=9606 GN=IGF2BP2 PE=1 SV=2	1.91	2	1	1	1	599	66.1	8.46	2.67	IGF2BP2	transport;developmental processes;other biological processes	cytosol;cytoskeleton;nucleus;other cell component	nucleic acid binding activity;other molecular function	6813525
High	Q8NFF5	FAD synthase OS=Homo sapiens OX=9606 GN=FLAD1 PE=1 SV=1	1.897	2	1	1	1	587	65.2	6.93	2.55	FLAD1	other metabolic processes	plasma membrane;other membranes;cytosol;mitochondrion	other molecular function	1.63541e+06
High	Q10713	Mitochondrial-processing peptidase subunit alpha OS=Homo sapiens OX=9606 GN=PMPCA PE=1 SV=2	1.878	2	1	1	1	525	58.2	6.92	2.71	PMPCA	cell organization and biogenesis;protein metabolism;other metabolic processes;transport	other membranes;mitochondrion	other molecular function
High	A5YKK6	CCR4-NOT transcription complex subunit 1 OS=Homo sapiens OX=9606 GN=CNOT1 PE=1 SV=2	1.873	0	1	1	1	2376	266.8	7.11	1.81	CNOT1	RNA metabolism OR transcription;other metabolic processes;developmental processes;other biological processes	cytosol;nucleus;other cell component	other molecular function	3.51969e+06
High	Q16543	Hsp90 co-chaperone Cdc37 OS=Homo sapiens OX=9606 GN=CDC37 PE=1 SV=1	1.859	3	1	1	1	378	44.4	5.25	2.35	CDC37	stress response;transport;other biological processes	cytosol;other cell component	enzyme regulator activity;other molecular function	2.95765e+06
High	O14733	Dual specificity mitogen-activated protein kinase kinase 7 OS=Homo sapiens OX=9606 GN=MAP2K7 PE=1 SV=2	1.844	4	1	1	1	419	47.5	9.16	0	MAP2K7	protein metabolism;other metabolic processes;stress response;signal transduction;other biological processes	cytosol;nucleus;other cell component	kinase activity;other molecular function
High	P31930	Cytochrome b-c1 complex subunit 1, mitochondrial OS=Homo sapiens OX=9606 GN=UQCRC1 PE=1 SV=3	1.839	3	1	1	1	480	52.6	6.37	1.88	UQCRC1	other metabolic processes;transport;other biological processes	other membranes;mitochondrion	transporter activity;other molecular function
High	Q05682	Caldesmon OS=Homo sapiens OX=9606 GN=CALD1 PE=1 SV=3	1.825	2	2	2	2	793	93.2	5.66	2.8	CALD1	cell organization and biogenesis;developmental processes;other biological processes	plasma membrane;other membranes;cytosol;cytoskeleton	cytoskeletal activity;other molecular function	3.67484e+06
High	P67936	Tropomyosin alpha-4 chain OS=Homo sapiens OX=9606 GN=TPM4 PE=1 SV=3	1.819	4	1	1	1	248	28.5	4.69	2.49	TPM4	cell organization and biogenesis;other biological processes	cytosol;cytoskeleton	cytoskeletal activity;other molecular function	13849143
High	Q9H788	SH2 domain-containing protein 4A OS=Homo sapiens OX=9606 GN=SH2D4A PE=1 SV=1	1.81	2	1	1	1	454	52.7	8.06	1.97	SH2D4A		cytosol;other cell component	other molecular function	1.66431e+06
High	Q11201	CMP-N-acetylneuraminate-beta-galactosamide-alpha-2,3-sialyltransferase 1 OS=Homo sapiens OX=9606 GN=ST3GAL1 PE=2 SV=1	1.769	3	1	1	1	340	39.1	9.09	0	ST3GAL1	protein metabolism;other metabolic processes;developmental processes;other biological processes	other membranes;ER/Golgi	other molecular function	2.74106e+06
High	Q8NCA5	Protein FAM98A OS=Homo sapiens OX=9606 GN=FAM98A PE=1 SV=1	1.769	2	1	2	1	519	55.4	9.03	4.25					25836864
High	P56545	C-terminal-binding protein 2 OS=Homo sapiens OX=9606 GN=CTBP2 PE=1 SV=1	1.758	2	1	1	1	445	48.9	6.95	2.31	CTBP2	cell-cell signaling;cell organization and biogenesis;transport;other biological processes	cytosol;nucleus;other cell component	other molecular function	9149904
High	Q9Y2X3	Nucleolar protein 58 OS=Homo sapiens OX=9606 GN=NOP58 PE=1 SV=1	1.742	2	1	1	1	529	59.5	8.92	2.14	NOP58	RNA metabolism OR transcription;other metabolic processes;other biological processes	cytosol;nucleus;other cell component	nucleic acid binding activity;other molecular function
High	Q15025	TNFAIP3-interacting protein 1 OS=Homo sapiens OX=9606 GN=TNIP1 PE=1 SV=2	1.705	2	1	1	1	636	71.8	6.62	0	TNIP1	cell adhesion;protein metabolism;other metabolic processes;stress response;signal transduction;other biological processes	cytosol;nucleus	other molecular function
High	Q9BX63	Fanconi anemia group J protein OS=Homo sapiens OX=9606 GN=BRIP1 PE=1 SV=2	1.696	1	1	2	1	1249	140.8	6.92	2.11	BRIP1	cell cycle OR cell proliferation;cell organization and biogenesis;DNA metabolism;other metabolic processes;stress response;developmental processes;signal transduction;other biological processes	other membranes;nucleus;other cell component	nucleic acid binding activity;other molecular function
High	Q9Y446	Plakophilin-3 OS=Homo sapiens OX=9606 GN=PKP3 PE=1 SV=1	1.695	1	1	1	1	797	87	9.32	2.14	PKP3	cell adhesion;cell organization and biogenesis;other biological processes	plasma membrane;other membranes;nucleus;other cell component	other molecular function
High	Q0VDF9	Heat shock 70 kDa protein 14 OS=Homo sapiens OX=9606 GN=HSPA14 PE=1 SV=1	1.693	6	1	1	1	509	54.8	5.59	0	HSPA14	stress response;transport;other biological processes	plasma membrane;other membranes;cytosol;nucleus;other cell component	other molecular function
High	P41240	Tyrosine-protein kinase CSK OS=Homo sapiens OX=9606 GN=CSK PE=1 SV=1	1.669	3	1	1	1	450	50.7	7.06	2.08	CSK	cell organization and biogenesis;protein metabolism;other metabolic processes;developmental processes;signal transduction;other biological processes	plasma membrane;other membranes;cytosol;other cell component	kinase activity;other molecular function	5616296
High	P55884	Eukaryotic translation initiation factor 3 subunit B OS=Homo sapiens OX=9606 GN=EIF3B PE=1 SV=3	1.654	1	1	1	1	814	92.4	5	3	EIF3B	cell organization and biogenesis;protein metabolism;other metabolic processes;other biological processes	cytosol;translational apparatus;other cell component	nucleic acid binding activity;other molecular function	20439608
High	Q4G0X9	Coiled-coil domain-containing protein 40 OS=Homo sapiens OX=9606 GN=CCDC40 PE=2 SV=2	1.599	1	1	1	1	1142	130	5.29	0	CCDC40	cell organization and biogenesis;transport;developmental processes;other biological processes	non-structural extracellular;cytoskeleton;other cell component		11384127
High	Q16778	Histone H2B type 2-E OS=Homo sapiens OX=9606 GN=HIST2H2BE PE=1 SV=3	1.508	7	1	1	1	126	13.9	10.32	1.72	H2BC21	cell organization and biogenesis;stress response	non-structural extracellular;cytosol;nucleus;other cell component	nucleic acid binding activity;other molecular function	25702636
High	Q16877	6-phosphofructo-2-kinase/fructose-2,6-bisphosphatase 4 OS=Homo sapiens OX=9606 GN=PFKFB4 PE=2 SV=6	1.504	2	1	1	1	469	54	6.62	2.02	PFKFB4	other metabolic processes	cytosol	kinase activity;other molecular function	5142442
High	Q8NB16	Mixed lineage kinase domain-like protein OS=Homo sapiens OX=9606 GN=MLKL PE=1 SV=1	1.504	4	1	1	1	471	54.4	8.82	0	MLKL	cell organization and biogenesis;stress response;signal transduction;other biological processes	plasma membrane;other membranes;cytosol;nucleus;other cell component	kinase activity;other molecular function
High	O60664	Perilipin-3 OS=Homo sapiens OX=9606 GN=PLIN3 PE=1 SV=3	1.475	3	1	1	1	434	47	5.44	2.55	PLIN3	cell organization and biogenesis;stress response;transport;other biological processes	other membranes;cytosol;ER/Golgi;other cytoplasmic organelle;other cell component
High	Q07002	Cyclin-dependent kinase 18 OS=Homo sapiens OX=9606 GN=CDK18 PE=1 SV=4	1.431	1	1	1	1	474	54.4	8.66	0	CDK18	cell cycle OR cell proliferation;protein metabolism;other metabolic processes;other biological processes	nucleus;other cell component	kinase activity;other molecular function	3.29881e+06
High	Q96JJ7	Protein disulfide-isomerase TMX3 OS=Homo sapiens OX=9606 GN=TMX3 PE=1 SV=2	1.428	2	1	1	1	454	51.8	4.91	2.84	TMX3	protein metabolism;other metabolic processes	plasma membrane;other membranes;ER/Golgi;other cell component	other molecular function	6.93335e+06
High	Q13228	Methanethiol oxidase OS=Homo sapiens OX=9606 GN=SELENBP1 PE=1 SV=2	1.357	2	1	1	1	472	52.4	6.37	2.16	SELENBP1	transport	other membranes;cytosol;nucleus	other molecular function	10089689
High	Q15173	Serine/threonine-protein phosphatase 2A 56 kDa regulatory subunit beta isoform OS=Homo sapiens OX=9606 GN=PPP2R5B PE=1 SV=1	1.344	2	1	1	1	497	57.4	6.71	2.24	PPP2R5B	protein metabolism;other metabolic processes;signal transduction;other biological processes	cytosol;nucleus;other cell component	enzyme regulator activity	2.18877e+06
High	P63104	14-3-3 protein zeta/delta OS=Homo sapiens OX=9606 GN=YWHAZ PE=1 SV=1	1.343	3	1	1	1	245	27.7	4.79	1.74	YWHAZ	cell organization and biogenesis;protein metabolism;other metabolic processes;transport;developmental processes;signal transduction;other biological processes	cytosol;nucleus;other cell component	other molecular function	5203419
High	P09382	Galectin-1 OS=Homo sapiens OX=9606 GN=LGALS1 PE=1 SV=2	1.277	6	1	1	1	135	14.7	5.5	0	LGALS1	cell adhesion;developmental processes;other biological processes	ER/Golgi;other cell component	other molecular function	2.5726e+06
High	Q8N998	Coiled-coil domain-containing protein 89 OS=Homo sapiens OX=9606 GN=CCDC89 PE=2 SV=1	1.244	3	1	1	1	374	43.8	5.36	0	CCDC89		nucleus;other cell component
High	Q9UJF2	Ras GTPase-activating protein nGAP OS=Homo sapiens OX=9606 GN=RASAL2 PE=1 SV=2	1.227	1	1	1	1	1139	128.5	8.24	3.54	RASAL2	other metabolic processes;signal transduction;other biological processes	cytosol	enzyme regulator activity	92483496
High	P19652	Alpha-1-acid glycoprotein 2 OS=Homo sapiens OX=9606 GN=ORM2 PE=1 SV=2	1.2	7	1	1	1	201	23.6	5.11	2.2	ORM2	stress response;other biological processes	non-structural extracellular;other cytoplasmic organelle;other cell component		4.99746e+06
High	Q27J81	Inverted formin-2 OS=Homo sapiens OX=9606 GN=INF2 PE=1 SV=2	1.198	1	1	1	1	1249	135.5	5.38	1.88	INF2	cell organization and biogenesis;other biological processes	other cell component	cytoskeletal activity;other molecular function	2.2282e+06
High	Q8TAM2	Tetratricopeptide repeat protein 8 OS=Homo sapiens OX=9606 GN=TTC8 PE=1 SV=2	1.195	1	1	1	1	541	61.5	6.8	1.65	TTC8	cell organization and biogenesis;transport;developmental processes;other biological processes	plasma membrane;other membranes;cytosol;cytoskeleton;other cell component	other molecular function	12760538
High	P14923	Junction plakoglobin OS=Homo sapiens OX=9606 GN=JUP PE=1 SV=3	1.192	2	1	1	1	745	81.7	6.14	2.31	JUP	cell adhesion;cell organization and biogenesis;other biological processes	non-structural extracellular;plasma membrane;other membranes;cytosol;cytoskeleton;nucleus;other cell component	other molecular function
High	Q8NBS9	Thioredoxin domain-containing protein 5 OS=Homo sapiens OX=9606 GN=TXNDC5 PE=1 SV=2	1.16	2	1	1	1	432	47.6	5.97	1.93	TXNDC5	transport;other biological processes	non-structural extracellular;ER/Golgi;other cytoplasmic organelle	other molecular function	8370095
High	P22314	Ubiquitin-like modifier-activating enzyme 1 OS=Homo sapiens OX=9606 GN=UBA1 PE=1 SV=3	1.156	2	1	1	1	1058	117.8	5.76	0	UBA1	protein metabolism;other metabolic processes;stress response	cytosol;mitochondrion;nucleus;other cell component	other molecular function	2840893
High	Q6NYC8	Phostensin OS=Homo sapiens OX=9606 GN=PPP1R18 PE=1 SV=1	1.112	6	1	1	1	613	67.9	5.4	0	PPP1R18		cytoskeleton;other cell component	cytoskeletal activity;other molecular function
Medium	Q14739	Lamin-B receptor OS=Homo sapiens OX=9606 GN=LBR PE=1 SV=2	1.108	3	1	1	1	615	70.7	9.36	0	LBR	other metabolic processes;developmental processes	other membranes;ER/Golgi;nucleus;other cell component	nucleic acid binding activity;other molecular function
Medium	P84243	Histone H3.3 OS=Homo sapiens OX=9606 GN=H3F3A PE=1 SV=2	1.108	7	1	1	1	136	15.3	11.27	2.82	H3-3A; H3-3B	cell cycle OR cell proliferation;cell organization and biogenesis;developmental processes;other biological processes	non-structural extracellular;nucleus;other cell component	nucleic acid binding activity;other molecular function	12898601
Medium	Q9GZS1	DNA-directed RNA polymerase I subunit RPA49 OS=Homo sapiens OX=9606 GN=POLR1E PE=1 SV=3	1.097	4	1	1	1	419	47.2	8.94	1.72	POLR1E	cell organization and biogenesis;RNA metabolism OR transcription;other metabolic processes	nucleus	nucleic acid binding activity;other molecular function
Medium	O60784	Target of Myb protein 1 OS=Homo sapiens OX=9606 GN=TOM1 PE=1 SV=2	1.091	3	1	1	1	492	53.8	4.7	2.41	TOM1	transport;signal transduction	plasma membrane;other membranes;cytosol;other cytoplasmic organelle;other cell component	other molecular function
Medium	Q9NRL2	Bromodomain adjacent to zinc finger domain protein 1A OS=Homo sapiens OX=9606 GN=BAZ1A PE=1 SV=2	1.09	1	1	2	1	1556	178.6	6.6	3.96	BAZ1A	cell organization and biogenesis;DNA metabolism;other metabolic processes;other biological processes	nucleus;other cell component	other molecular function	124827252
Medium	O15254	Peroxisomal acyl-coenzyme A oxidase 3 OS=Homo sapiens OX=9606 GN=ACOX3 PE=1 SV=2	1.082	1	1	1	1	700	77.6	7.25	1.73	ACOX3	other metabolic processes;other biological processes	cytosol;other cytoplasmic organelle	other molecular function	39019720
Medium	P57764	Gasdermin-D OS=Homo sapiens OX=9606 GN=GSDMD PE=1 SV=1	1.069	2	1	1	1	484	52.8	5.08	0	GSDMD	cell organization and biogenesis;stress response;transport;other biological processes	non-structural extracellular;plasma membrane;other membranes;cytosol;nucleus;other cell component	transporter activity;other molecular function
Medium	Q9UI12	V-type proton ATPase subunit H OS=Homo sapiens OX=9606 GN=ATP6V1H PE=1 SV=1	1.067	1	1	1	1	483	55.8	6.48	1.62	ATP6V1H	cell organization and biogenesis;transport;other biological processes	plasma membrane;other membranes;cytosol;ER/Golgi;other cytoplasmic organelle	transporter activity;enzyme regulator activity	6.39216e+06
Medium	Q96QK1	Vacuolar protein sorting-associated protein 35 OS=Homo sapiens OX=9606 GN=VPS35 PE=1 SV=2	1.057	1	1	1	1	796	91.6	5.49	1.67	VPS35	cell-cell signaling;cell organization and biogenesis;transport;developmental processes;signal transduction;other biological processes	other membranes;cytosol;other cytoplasmic organelle;other cell component	signal transduction activity or receptor binding	6.1965e+06
Medium	Q9HA90	EF-hand and coiled-coil domain-containing protein 1 OS=Homo sapiens OX=9606 GN=EFCC1 PE=2 SV=2	1.04	2	1	1	1	598	65.7	5.6	1.77	EFCC1		cytosol	other molecular function	4.15438e+06
Medium	Q7RTP6	[F-actin]-monooxygenase MICAL3 OS=Homo sapiens OX=9606 GN=MICAL3 PE=1 SV=2	1.005	0	1	1	1	2002	224.2	5.55	1.99	MICAL3	cell cycle OR cell proliferation;cell organization and biogenesis;transport;other biological processes	non-structural extracellular;plasma membrane;other membranes;cytosol;cytoskeleton;nucleus;other cell component	cytoskeletal activity;other molecular function	2.26754e+06
Medium	Q13043	Serine/threonine-protein kinase 4 OS=Homo sapiens OX=9606 GN=STK4 PE=1 SV=2	1.003	3	1	1	1	487	55.6	5.07	0	STK4	cell organization and biogenesis;protein metabolism;other metabolic processes;transport;developmental processes;signal transduction;other biological processes	cytosol;nucleus;other cell component	enzyme regulator activity;kinase activity;other molecular function	2.99988e+06
Medium	P53618	Coatomer subunit beta OS=Homo sapiens OX=9606 GN=COPB1 PE=1 SV=3	1	1	1	1	1	953	107.1	6.05	1.94	COPB1	transport	plasma membrane;other membranes;cytosol;ER/Golgi;other cell component	other molecular function	1.57989e+06
Medium	Q86YJ6	Threonine synthase-like 2 OS=Homo sapiens OX=9606 GN=THNSL2 PE=2 SV=3	0.996	6	1	1	1	484	54.1	6.52	0	THNSL2	other metabolic processes;signal transduction	non-structural extracellular	signal transduction activity or receptor binding;other molecular function	2707050
Medium	Q96T53	Ghrelin O-acyltransferase OS=Homo sapiens OX=9606 GN=MBOAT4 PE=1 SV=2	0.993	3	1	1	1	435	49.7	8.47	0	MBOAT4	protein metabolism;other metabolic processes	other membranes;ER/Golgi	other molecular function	5502233
Medium	P05413	Fatty acid-binding protein, heart OS=Homo sapiens OX=9606 GN=FABP3 PE=1 SV=4	0.987	7	1	1	1	133	14.8	6.8	1.74	FABP3	transport;other biological processes	non-structural extracellular;cytosol;nucleus	cytoskeletal activity;other molecular function	20597616
Medium	Q86U70	LIM domain-binding protein 1 OS=Homo sapiens OX=9606 GN=LDB1 PE=1 SV=2	0.978	9	1	1	1	411	46.5	6.96	0	LDB1	cell-cell signaling;cell organization and biogenesis;protein metabolism;RNA metabolism OR transcription;other metabolic processes;developmental processes;signal transduction;other biological processes	nucleus;other cell component	nucleic acid binding activity;other molecular function
Medium	Q15904	V-type proton ATPase subunit S1 OS=Homo sapiens OX=9606 GN=ATP6AP1 PE=1 SV=2	0.977	1	1	1	1	470	52	6.14	2.01	ATP6AP1	cell organization and biogenesis;transport;developmental processes;other biological processes	plasma membrane;other membranes;ER/Golgi;other cytoplasmic organelle	other molecular function	5.13081e+06
Medium	Q9HC36	rRNA methyltransferase 3, mitochondrial OS=Homo sapiens OX=9606 GN=MRM3 PE=1 SV=2	0.965	1	1	1	1	420	47	8.73	0	MRM3	RNA metabolism OR transcription;other metabolic processes	mitochondrion	other molecular function	3.37076e+06
Medium	Q9UMR3	T-box transcription factor TBX20 OS=Homo sapiens OX=9606 GN=TBX20 PE=1 SV=4	0.948	3	1	1	1	447	49.2	7.71	2.18	TBX20	cell cycle OR cell proliferation;developmental processes;other biological processes	nucleus;other cell component	nucleic acid binding activity;other molecular function	235980224	Acetyl [N-Term]
Medium	Q01581	Hydroxymethylglutaryl-CoA synthase, cytoplasmic OS=Homo sapiens OX=9606 GN=HMGCS1 PE=1 SV=2	0.947	3	1	1	1	520	57.3	5.41	1.77	HMGCS1	other metabolic processes	cytosol;other cell component	other molecular function	1.23889e+06
Medium	P01857	Immunoglobulin heavy constant gamma 1 OS=Homo sapiens OX=9606 GN=IGHG1 PE=1 SV=1	0.945	2	1	1	1	330	36.1	8.19	1.84	IGHG1	cell organization and biogenesis;stress response;transport;signal transduction;other biological processes	non-structural extracellular;plasma membrane;other membranes;other cell component	signal transduction activity or receptor binding;other molecular function	1483833216
Medium	P82987	ADAMTS-like protein 3 OS=Homo sapiens OX=9606 GN=ADAMTSL3 PE=1 SV=4	0.912	0	1	1	1	1691	188.6	7.83	2.28	ADAMTSL3	cell organization and biogenesis	non-structural extracellular;extracellular matrix;other cell component		10744631
Medium	Q86XJ1	GAS2-like protein 3 OS=Homo sapiens OX=9606 GN=GAS2L3 PE=1 SV=1	0.877	2	1	1	1	694	75.2	9.63	2.43	GAS2L3	cell organization and biogenesis	cytoskeleton;other cell component	cytoskeletal activity;other molecular function
Medium	Q9BZV1	UBX domain-containing protein 6 OS=Homo sapiens OX=9606 GN=UBXN6 PE=1 SV=1	0.87	2	1	1	1	441	49.7	6.89	1.81	UBXN6	protein metabolism;other metabolic processes;stress response;transport	other membranes;cytosol;cytoskeleton;nucleus;other cytoplasmic organelle;other cell component
Medium	P13639	Elongation factor 2 OS=Homo sapiens OX=9606 GN=EEF2 PE=1 SV=4	0.867	1	1	1	1	858	95.3	6.83	1.71	EEF2	protein metabolism;other metabolic processes;developmental processes;other biological processes	non-structural extracellular;plasma membrane;other membranes;cytosol;other cell component	translation activity;nucleic acid binding activity;other molecular function	13887834
Medium	O95263	High affinity cAMP-specific and IBMX-insensitive 3',5'-cyclic phosphodiesterase 8B OS=Homo sapiens OX=9606 GN=PDE8B PE=1 SV=2	0.859	1	1	1	1	885	98.9	6.83	1.88	PDE8B	other metabolic processes;signal transduction	cytosol	other molecular function	15437834
Medium	Q494V2	Cilia- and flagella-associated protein 100 OS=Homo sapiens OX=9606 GN=CFAP100 PE=2 SV=1	0.842	2	1	1	1	611	71.1	7.11	0	CFAP100	cell organization and biogenesis;other biological processes	cytoskeleton	other molecular function
Medium	Q9Y305	Acyl-coenzyme A thioesterase 9, mitochondrial OS=Homo sapiens OX=9606 GN=ACOT9 PE=1 SV=2	0.84	2	1	1	1	439	49.9	8.6	1.84	ACOT9	other metabolic processes	mitochondrion	other molecular function
Medium	Q9NS98	Semaphorin-3G OS=Homo sapiens OX=9606 GN=SEMA3G PE=2 SV=1	0.822	1	1	1	1	782	86.6	7.78	0	SEMA3G	cell organization and biogenesis;developmental processes;signal transduction;other biological processes	non-structural extracellular;plasma membrane;other membranes	signal transduction activity or receptor binding	24371568
Medium	P51693	Amyloid-like protein 1 OS=Homo sapiens OX=9606 GN=APLP1 PE=1 SV=3	0.819	1	1	1	1	650	72.1	5.8	0	APLP1	cell adhesion;cell organization and biogenesis;transport;developmental processes;other biological processes	extracellular matrix;plasma membrane;other membranes;ER/Golgi;nucleus;other cell component	signal transduction activity or receptor binding;other molecular function	1209826816
