# Supplementary material for: AGD1/USP10/METTL13 complexes enhance cancer stem cells proliferation and diminish the therapeutic effect of docetaxel via CD44 m6A modification in castration resistant prostate cancer
Source: J Exp Clin Cancer Res. 2025 Jan 14;44:12. doi: 10.1186/s13046-025-03272-3 (PMC11730809; doi:10.1186/s13046-025-03272-3)
Supplement: Supplementary file 7 — Supplementary Material 7 [file 13046_2025_3272_MOESM7_ESM.xlsx]

## Sheet: Proteins
Supplementary Table 4 MS experiments for AGD1 binding proteins
Protein FDR Confidence	Accession	Description	Sum PEP Score	Coverage	# Peptides	# PSMs	# Unique Peptides	# AAs	MW [kDa]	calc. pI	Modifications	Area: F3: Sample	Gene ID	Biological Process	Cellular Component	Molecular Function	Score Sequest HT
High	P04264	Keratin, type II cytoskeletal 1 OS=Homo sapiens OX=9606 GN=KRT1 PE=1 SV=6	200.522	56.3665	39	59	33	644	65.999	8.12		480000000	KRT1	cell death;defense response;metabolic process;regulation of biological process;response to stimulus;transport	cytoskeleton;cytosol;extracellular;membrane;nucleus	catalytic activity;motor activity;protein binding;receptor activity;structural molecule activity	145.432
High	P35908	Keratin, type II cytoskeletal 2 epidermal OS=Homo sapiens OX=9606 GN=KRT2 PE=1 SV=2	171.448	56.025	36	50	29	639	65.393	8		200000000	KRT2	cell death;cell organization and biogenesis;cell proliferation;cellular component movement;metabolic process	cytoskeleton;cytosol;membrane;nucleus	protein binding;structural molecule activity	114.679
High	P11498	Pyruvate carboxylase, mitochondrial OS=Homo sapiens OX=9606 GN=PC PE=1 SV=2	127.415	29.1171	28	39	28	1178	129.551	6.84		120000000	PC	metabolic process;regulation of biological process	cytoplasm;cytosol;mitochondrion;organelle lumen	catalytic activity;metal ion binding;nucleotide binding;protein binding	81.254
High	P13645	Keratin, type I cytoskeletal 10 OS=Homo sapiens OX=9606 GN=KRT10 PE=1 SV=6	123.288	48.8014	28	44	24	584	58.792	5.21		430000000	KRT10	cell death;cell differentiation;metabolic process	cytoplasm;cytoskeleton;cytosol;membrane;nucleus	structural molecule activity	112.116
High	P49756	RNA-binding protein 25 OS=Homo sapiens OX=9606 GN=RBM25 PE=1 SV=3	103.809	21.3523	21	32	21	843	100.124	6.32		260000000	RBM25	metabolic process;regulation of biological process	cytoplasm;nucleus;spliceosomal complex	protein binding;RNA binding	73.8254
High	O43143	Pre-mRNA-splicing factor ATP-dependent RNA helicase DHX15 OS=Homo sapiens OX=9606 GN=DHX15 PE=1 SV=2	95.2311	30.566	25	33	24	795	90.875	7.46		99000000	DHX15	metabolic process;response to stimulus	cytoplasm;nucleus;spliceosomal complex	catalytic activity;nucleotide binding;protein binding;RNA binding	71.1536
High	O75643	U5 small nuclear ribonucleoprotein 200 kDa helicase OS=Homo sapiens OX=9606 GN=SNRNP200 PE=1 SV=2	89.0998	14.5599	28	30	28	2136	244.353	6.06		51000000	SNRNP200	cell differentiation;cell organization and biogenesis;metabolic process	membrane;nucleus;spliceosomal complex	catalytic activity;DNA binding;nucleotide binding;protein binding;RNA binding	51.0702
High	Q15029	116 kDa U5 small nuclear ribonucleoprotein component OS=Homo sapiens OX=9606 GN=EFTUD2 PE=1 SV=1	87.5894	22.8395	20	29	19	972	109.366	5		59000000	EFTUD2	cell organization and biogenesis;metabolic process;response to stimulus	cytosol;membrane;nucleus;spliceosomal complex	catalytic activity;nucleotide binding;protein binding;RNA binding	60.1562
High	P68371	Tubulin beta-4B chain OS=Homo sapiens OX=9606 GN=TUBB4B PE=1 SV=1	85.1754	36.8539	16	23	5	445	49.799	4.89		31000000	TUBB4B	cell organization and biogenesis;cellular component movement;defense response;regulation of biological process;response to stimulus;transport	cytoplasm;cytoskeleton;cytosol;extracellular;nucleus;organelle lumen	catalytic activity;nucleotide binding;protein binding;RNA binding;structural molecule activity	57.6552
High	P07437	Tubulin beta chain OS=Homo sapiens OX=9606 GN=TUBB PE=1 SV=2	83.6579	36.9369	16	24	5	444	49.639	4.89		76000000	TUBB	cell division;cell organization and biogenesis;cellular component movement;defense response;regulation of biological process;response to stimulus;transport	cytoplasm;cytoskeleton;extracellular;membrane;nucleus;organelle lumen	catalytic activity;nucleotide binding;protein binding;structural molecule activity	59.9878
High	P35527	Keratin, type I cytoskeletal 9 OS=Homo sapiens OX=9606 GN=KRT9 PE=1 SV=3	73.2286	34.3499	16	26	15	623	62.027	5.24		120000000	KRT9	cell death;cell organization and biogenesis	cytosol;membrane;nucleus	structural molecule activity	49.8166
High	P68363	Tubulin alpha-1B chain OS=Homo sapiens OX=9606 GN=TUBA1B PE=1 SV=1	68.8585	36.5854	17	24	4	451	50.12	5.06		140000000	TUBA1B	cell division;cell organization and biogenesis;response to stimulus;transport	cytoplasm;cytoskeleton;membrane	catalytic activity;nucleotide binding;protein binding;RNA binding;structural molecule activity	52.2904
High	P11940	Polyadenylate-binding protein 1 OS=Homo sapiens OX=9606 GN=PABPC1 PE=1 SV=2	65.8886	23.8994	14	18	12	636	70.626	9.5		37000000	PABPC1	metabolic process;regulation of biological process	cytoplasm;cytosol;membrane;nucleus;spliceosomal complex	protein binding;RNA binding;translation regulator activity	42.2575
High	P52272	Heterogeneous nuclear ribonucleoprotein M OS=Homo sapiens OX=9606 GN=HNRNPM PE=1 SV=3	65.269	34.7945	24	31	24	730	77.464	8.7		40000000	HNRNPM	metabolic process;regulation of biological process;response to stimulus	membrane;nucleus;spliceosomal complex	protein binding;RNA binding	60.4922
High	Q9UKV3	Apoptotic chromatin condensation inducer in the nucleus OS=Homo sapiens OX=9606 GN=ACIN1 PE=1 SV=2	64.8808	14.5414	19	21	19	1341	151.771	6.43		220000000	ACIN1	cell death;cell differentiation;cell organization and biogenesis;metabolic process;regulation of biological process	cytosol;membrane;nucleus	catalytic activity;protein binding;RNA binding	53.9355
High	P60709	Actin, cytoplasmic 1 OS=Homo sapiens OX=9606 GN=ACTB PE=1 SV=1	63.2018	39.4667	13	19	13	375	41.71	5.48		320000000	ACTB	cell organization and biogenesis;cellular component movement;metabolic process;regulation of biological process;response to stimulus	cytoplasm;cytoskeleton;cytosol;membrane;nucleus	DNA binding;nucleotide binding;protein binding;structural molecule activity	41.3286
High	Q15393	Splicing factor 3B subunit 3 OS=Homo sapiens OX=9606 GN=SF3B3 PE=1 SV=4	62.3652	14.2153	16	21	16	1217	135.492	5.26		46000000	SF3B3	cell organization and biogenesis;metabolic process;regulation of biological process	nucleus;spliceosomal complex	protein binding;RNA binding	44.7986
High	P31943	Heterogeneous nuclear ribonucleoprotein H OS=Homo sapiens OX=9606 GN=HNRNPH1 PE=1 SV=4	59.1799	31.8486	9	11	7	449	49.198	6.3	Acetyl [N-Term]	33000000	HNRNPH1	metabolic process;regulation of biological process;response to stimulus	cytosol;membrane;nucleus;spliceosomal complex	protein binding;RNA binding	37.0984
High	P02533	Keratin, type I cytoskeletal 14 OS=Homo sapiens OX=9606 GN=KRT14 PE=1 SV=4	58.4736	39.4068	18	25	8	472	51.529	5.16		34000000	KRT14	cell death;cell differentiation;cell organization and biogenesis;response to stimulus	cytoplasm;cytosol;nucleus	protein binding;structural molecule activity	52.7849
High	P38919	Eukaryotic initiation factor 4A-III OS=Homo sapiens OX=9606 GN=EIF4A3 PE=1 SV=4	57.0258	31.6302	15	19	14	411	46.841	6.73		75000000	EIF4A3	metabolic process;regulation of biological process;response to stimulus;transport	cytoplasm;cytosol;membrane;nucleus;spliceosomal complex	catalytic activity;nucleotide binding;protein binding;RNA binding	44.7612
High	P68366	Tubulin alpha-4A chain OS=Homo sapiens OX=9606 GN=TUBA4A PE=1 SV=1	55.2756	30.3571	15	19	2	448	49.892	5.06		3900000	TUBA4A	cell organization and biogenesis;regulation of biological process;transport	cytoplasm;cytoskeleton;cytosol;extracellular	catalytic activity;nucleotide binding;protein binding;structural molecule activity	36.9728
High	Q6PJT7	Zinc finger CCCH domain-containing protein 14 OS=Homo sapiens OX=9606 GN=ZC3H14 PE=1 SV=1	55.2689	18.0707	12	17	12	736	82.823	7.31		43000000	ZC3H14	regulation of biological process	cytoplasm;nucleus	metal ion binding;protein binding;RNA binding	35.5053
High	P13647	Keratin, type II cytoskeletal 5 OS=Homo sapiens OX=9606 GN=KRT5 PE=1 SV=3	55.2561	26.9492	20	23	14	590	62.34	7.74		43000000	KRT5	cell death;cell organization and biogenesis;metabolic process	cytoplasm;cytosol;membrane;mitochondrion;nucleus	catalytic activity;motor activity;protein binding;structural molecule activity	51.036
High	O94906	Pre-mRNA-processing factor 6 OS=Homo sapiens OX=9606 GN=PRPF6 PE=1 SV=1	54.7786	21.9979	21	25	21	941	106.858	8.25		86000000	PRPF6	cell organization and biogenesis;metabolic process;regulation of biological process	membrane;nucleus;spliceosomal complex	protein binding;RNA binding	44.8888
High	P11021	Endoplasmic reticulum chaperone BiP OS=Homo sapiens OX=9606 GN=HSPA5 PE=1 SV=2	53.5071	27.9817	14	16	13	654	72.288	5.16		45000000	HSPA5	cell communication;cell death;cell differentiation;cell organization and biogenesis;metabolic process;regulation of biological process;response to stimulus;transport	cell surface;cytoplasm;endoplasmic reticulum;membrane;mitochondrion;nucleus;organelle lumen	catalytic activity;metal ion binding;nucleotide binding;protein binding	35.5125
High	P0DMV9	Heat shock 70 kDa protein 1B OS=Homo sapiens OX=9606 GN=HSPA1B PE=1 SV=1	52.2593	21.8409	13	16	10	641	70.009	5.66		38000000	HSPA1B; HSPA1A	cell organization and biogenesis;metabolic process;regulation of biological process;response to stimulus;transport	cytoplasm;cytoskeleton;cytosol;endoplasmic reticulum;extracellular;mitochondrion;nucleus	catalytic activity;nucleotide binding;protein binding;receptor activity;RNA binding	41.008
High	Q9UHX1	Poly(U)-binding-splicing factor PUF60 OS=Homo sapiens OX=9606 GN=PUF60 PE=1 SV=1	49.4507	30.9481	13	16	13	559	59.838	5.29		75000000	PUF60	cell death;cellular homeostasis;metabolic process;regulation of biological process	nucleus	catalytic activity;DNA binding;protein binding;RNA binding	35.8838
High	P11142	Heat shock cognate 71 kDa protein OS=Homo sapiens OX=9606 GN=HSPA8 PE=1 SV=1	49.0456	20.1238	11	14	8	646	70.854	5.52		16000000	HSPA8	cell communication;cell organization and biogenesis;metabolic process;regulation of biological process;response to stimulus;transport	cytoplasm;cytosol;endosome;extracellular;membrane;nucleus;organelle lumen;spliceosomal complex	catalytic activity;nucleotide binding;protein binding;RNA binding	36.5953
High	O43290	U4/U6.U5 tri-snRNP-associated protein 1 OS=Homo sapiens OX=9606 GN=SART1 PE=1 SV=1	47.6991	17.5	13	14	13	800	90.2	6.13		62000000	SART1	cell organization and biogenesis;metabolic process;regulation of biological process;response to stimulus	cytoplasm;cytosol;Golgi;nucleus;spliceosomal complex	protein binding;RNA binding	32.5837
High	Q13247	Serine/arginine-rich splicing factor 6 OS=Homo sapiens OX=9606 GN=SRSF6 PE=1 SV=2	41.8446	25.5814	11	17	11	344	39.563	11.43		210000000	SRSF6	cell organization and biogenesis;metabolic process;regulation of biological process;response to stimulus;transport	nucleus	protein binding;RNA binding	33.7355
High	P06576	ATP synthase subunit beta, mitochondrial OS=Homo sapiens OX=9606 GN=ATP5F1B PE=1 SV=3	41.5558	27.0321	10	13	10	529	56.525	5.4		20000000	ATP5B	cell differentiation;cell organization and biogenesis;cellular homeostasis;metabolic process;regulation of biological process;transport	cell surface;membrane;mitochondrion;nucleus;organelle lumen	catalytic activity;nucleotide binding;protein binding;transporter activity	27.1871
High	P08779	Keratin, type I cytoskeletal 16 OS=Homo sapiens OX=9606 GN=KRT16 PE=1 SV=4	40.9607	36.7865	15	19	5	473	51.236	5.05		4500000	KRT16	cell death;cell differentiation;cell organization and biogenesis;cell proliferation;cellular component movement;defense response;regulation of biological process;response to stimulus	cytoskeleton;cytosol;nucleus	protein binding;structural molecule activity	40.1111
High	P02768	Serum albumin OS=Homo sapiens OX=9606 GN=ALB PE=1 SV=2	40.1153	13.3005	8	13	8	609	69.321	6.28		1600000000	ALB	cell communication;cell organization and biogenesis;metabolic process;regulation of biological process;response to stimulus;transport	cytoplasm;endoplasmic reticulum;extracellular;Golgi;nucleus;organelle lumen	antioxidant activity;catalytic activity;DNA binding;metal ion binding;protein binding	26.5431
High	P55081	Microfibrillar-associated protein 1 OS=Homo sapiens OX=9606 GN=MFAP1 PE=1 SV=2	39.2418	22.3235	10	11	10	439	51.927	4.98		100000000	MFAP1	cell organization and biogenesis	extracellular;nucleus;spliceosomal complex	protein binding;RNA binding	21.2484
High	Q9BUJ2	Heterogeneous nuclear ribonucleoprotein U-like protein 1 OS=Homo sapiens OX=9606 GN=HNRNPUL1 PE=1 SV=2	37.8734	16.0047	13	13	13	856	95.679	6.92		140000000	HNRNPUL1	metabolic process;regulation of biological process;response to stimulus	nucleus	protein binding;RNA binding	22.0081
High	P04259	Keratin, type II cytoskeletal 6B OS=Homo sapiens OX=9606 GN=KRT6B PE=1 SV=5	36.8021	16.1348	11	14	3	564	60.03	8		10000000	KRT6B	cell death;cell organization and biogenesis;metabolic process	cytosol	catalytic activity;motor activity;protein binding;structural molecule activity	33.4459
High	Q07955	Serine/arginine-rich splicing factor 1 OS=Homo sapiens OX=9606 GN=SRSF1 PE=1 SV=2	36.7763	41.129	11	19	10	248	27.728	10.36		87000000	SRSF1	cell differentiation;cell organization and biogenesis;metabolic process;regulation of biological process;transport	cytoplasm;nucleus;spliceosomal complex	protein binding;RNA binding	39.6907
High	Q9BUQ8	Probable ATP-dependent RNA helicase DDX23 OS=Homo sapiens OX=9606 GN=DDX23 PE=1 SV=3	36.6594	14.6341	12	13	12	820	95.524	9.55		38000000	DDX23	cell organization and biogenesis;metabolic process	cytoplasm;nucleus;spliceosomal complex	catalytic activity;DNA binding;nucleotide binding;protein binding;RNA binding	23.5509
High	Q6P2Q9	Pre-mRNA-processing-splicing factor 8 OS=Homo sapiens OX=9606 GN=PRPF8 PE=1 SV=2	35.2388	6.55246	18	19	18	2335	273.427	8.84		29000000	PRPF8	cell organization and biogenesis;metabolic process;response to stimulus	membrane;nucleus;spliceosomal complex	catalytic activity;protein binding;RNA binding	29.8847
High	O43172	U4/U6 small nuclear ribonucleoprotein Prp4 OS=Homo sapiens OX=9606 GN=PRPF4 PE=1 SV=2	35.1245	18.3908	9	10	9	522	58.412	7.42		84000000	PRPF4	metabolic process	nucleus;spliceosomal complex	protein binding;RNA binding	24.7781
High	P68104	Elongation factor 1-alpha 1 OS=Homo sapiens OX=9606 GN=EEF1A1 PE=1 SV=1	32.9269	21.8615	9	11	9	462	50.109	9.01		150000000	EEF1A1	metabolic process;regulation of biological process;response to stimulus;transport	cytoplasm;cytoskeleton;cytosol;extracellular;membrane;nucleus;organelle lumen	catalytic activity;nucleotide binding;protein binding;RNA binding	25.6911
High	P10809	60 kDa heat shock protein, mitochondrial OS=Homo sapiens OX=9606 GN=HSPD1 PE=1 SV=2	32.585	20.2443	9	11	9	573	61.016	5.87		48000000	HSPD1	cell organization and biogenesis;cell proliferation;metabolic process;regulation of biological process;response to stimulus;transport	cell surface;cytoplasm;cytosol;endosome;membrane;mitochondrion;organelle lumen	catalytic activity;DNA binding;nucleotide binding;protein binding;RNA binding	25.6104
High	Q96I25	Splicing factor 45 OS=Homo sapiens OX=9606 GN=RBM17 PE=1 SV=1	31.9316	29.1771	10	10	10	401	44.934	5.97		32000000	RBM17	metabolic process;regulation of biological process;response to stimulus	nucleus;spliceosomal complex	protein binding;RNA binding	23.9768
High	Q00610	Clathrin heavy chain 1 OS=Homo sapiens OX=9606 GN=CLTC PE=1 SV=5	31.8545	6.20896	8	8	8	1675	191.493	5.69		6900000	CLTC	cell differentiation;cell division;cell organization and biogenesis;cellular component movement;metabolic process;regulation of biological process;response to stimulus;transport	cytoplasm;cytoskeleton;cytosol;endosome;membrane;vacuole	protein binding;RNA binding;structural molecule activity	20.6842
High	P08238	Heat shock protein HSP 90-beta OS=Homo sapiens OX=9606 GN=HSP90AB1 PE=1 SV=4	31.2645	12.1547	8	9	5	724	83.212	5.03		11000000	HSP90AB1	cell organization and biogenesis;metabolic process;regulation of biological process;response to stimulus;transport	cell surface;cytoplasm;cytosol;extracellular;membrane;mitochondrion;nucleus;organelle lumen	enzyme regulator activity;nucleotide binding;protein binding;RNA binding	18.7573
High	Q16630	Cleavage and polyadenylation specificity factor subunit 6 OS=Homo sapiens OX=9606 GN=CPSF6 PE=1 SV=2	31.1585	13.4301	7	8	7	551	59.173	7.15		86000000	CPSF6	cell organization and biogenesis;metabolic process	membrane;nucleus	protein binding;RNA binding	16.4934
High	P49411	Elongation factor Tu, mitochondrial OS=Homo sapiens OX=9606 GN=TUFM PE=1 SV=2	31.0713	20.5752	8	9	8	452	49.51	7.61		48000000	TUFM	metabolic process;response to stimulus	membrane;mitochondrion	catalytic activity;nucleotide binding;protein binding;RNA binding	23.4957
High	P05787	Keratin, type II cytoskeletal 8 OS=Homo sapiens OX=9606 GN=KRT8 PE=1 SV=7	29.501	12.6294	8	10	2	483	53.671	5.59		9200000	KRT8	cell death;cell differentiation;cell organization and biogenesis;regulation of biological process;response to stimulus	cytoplasm;cytoskeleton;cytosol;membrane;nucleus	catalytic activity;motor activity;protein binding;structural molecule activity	23.1992
High	P52943	Cysteine-rich protein 2 OS=Homo sapiens OX=9606 GN=CRIP2 PE=1 SV=1	29.4903	23.5577	5	7	5	208	22.478	8.72		65000000	CRIP2	regulation of biological process		metal ion binding;protein binding	17.3142
High	O43395	U4/U6 small nuclear ribonucleoprotein Prp3 OS=Homo sapiens OX=9606 GN=PRPF3 PE=1 SV=2	29.4741	14.0556	8	9	8	683	77.481	9.5		58000000	PRPF3	cell organization and biogenesis;metabolic process	cytosol;nucleus;spliceosomal complex	protein binding;RNA binding	19.2307
High	P08670	Vimentin OS=Homo sapiens OX=9606 GN=VIM PE=1 SV=4	29.069	28.1116	12	12	11	466	53.619	5.12		20000000	VIM	cell differentiation;cell organization and biogenesis;cellular component movement;metabolic process;regulation of biological process;response to stimulus	cytoplasm;cytoskeleton;cytosol;membrane	protein binding;RNA binding;structural molecule activity	19.8816
High	Q16629	Serine/arginine-rich splicing factor 7 OS=Homo sapiens OX=9606 GN=SRSF7 PE=1 SV=1	28.9231	31.5126	9	16	9	238	27.35	11.82		150000000	SRSF7	metabolic process;regulation of biological process;transport	cytoplasm;nucleus	metal ion binding;protein binding;RNA binding	36.7708
High	P62995	Transformer-2 protein homolog beta OS=Homo sapiens OX=9606 GN=TRA2B PE=1 SV=1	28.6473	33.3333	9	13	7	288	33.646	11.25		30000000	TRA2B	cell organization and biogenesis;cellular homeostasis;metabolic process;regulation of biological process;response to stimulus	membrane;nucleus;spliceosomal complex	protein binding;RNA binding	26.7307
High	Q9Y3I0	tRNA-splicing ligase RtcB homolog OS=Homo sapiens OX=9606 GN=RTCB PE=1 SV=1	28.5437	20.9901	10	13	10	505	55.175	7.23		21000000	C22orf28; RTCB	metabolic process	cytoplasm;cytosol;membrane;nucleus	catalytic activity;metal ion binding;nucleotide binding;protein binding;RNA binding	23.7678
High	O15042	U2 snRNP-associated SURP motif-containing protein OS=Homo sapiens OX=9606 GN=U2SURP PE=1 SV=2	28.2522	6.8999	7	9	7	1029	118.219	8.47		26000000	U2SURP	metabolic process	nucleus	protein binding;RNA binding	16.0047
High	Q15149	Plectin OS=Homo sapiens OX=9606 GN=PLEC PE=1 SV=3	27.08	1.98548	9	9	9	4684	531.466	5.96		8200000	PLEC	cell organization and biogenesis	cytoplasm;cytoskeleton;cytosol;membrane	protein binding;RNA binding;structural molecule activity	21.098
High	P08621	U1 small nuclear ribonucleoprotein 70 kDa OS=Homo sapiens OX=9606 GN=SNRNP70 PE=1 SV=2	26.636	22.6545	10	12	10	437	51.526	9.94		59000000	SNRNP70	metabolic process;regulation of biological process;response to stimulus	cytoplasm;nucleus;spliceosomal complex	protein binding;RNA binding	23.2363
High	P67809	Nuclease-sensitive element-binding protein 1 OS=Homo sapiens OX=9606 GN=YBX1 PE=1 SV=3	26.0187	22.2222	4	6	4	324	35.903	9.88		11000000	YBX1	metabolic process;regulation of biological process	cytoplasm;cytosol;extracellular;membrane;nucleus;spliceosomal complex	DNA binding;protein binding;RNA binding	16.4355
High	P04792	Heat shock protein beta-1 OS=Homo sapiens OX=9606 GN=HSPB1 PE=1 SV=2	25.0565	39.0244	8	9	8	205	22.768	6.4		72000000	HSPB1	cellular component movement;metabolic process;regulation of biological process;response to stimulus	cytoplasm;cytoskeleton;cytosol;membrane;nucleus;proteasome	enzyme regulator activity;protein binding;RNA binding	20.4741
High	P09651	Heterogeneous nuclear ribonucleoprotein A1 OS=Homo sapiens OX=9606 GN=HNRNPA1 PE=1 SV=5	24.6589	26.6129	7	8	7	372	38.723	9.13		6900000	HNRNPA1	cell communication;metabolic process;regulation of biological process;response to stimulus;transport	cytoplasm;membrane;nucleus;spliceosomal complex	DNA binding;protein binding;RNA binding	16.3889
High	P07900	Heat shock protein HSP 90-alpha OS=Homo sapiens OX=9606 GN=HSP90AA1 PE=1 SV=5	23.334	11.612	8	8	5	732	84.607	5.02		11000000	HSP90AA1	cell organization and biogenesis;metabolic process;regulation of biological process;response to stimulus;transport	cytoplasm;cytosol;extracellular;membrane;nucleus;organelle lumen	catalytic activity;enzyme regulator activity;nucleotide binding;protein binding;RNA binding	12.7821
High	P14678	Small nuclear ribonucleoprotein-associated proteins B and B' OS=Homo sapiens OX=9606 GN=SNRPB PE=1 SV=2	23.2722	18.3333	5	10	5	240	24.594	11.19		140000000	SNRPB	cell organization and biogenesis;metabolic process;transport	cytoplasm;cytosol;nucleus;spliceosomal complex	protein binding;RNA binding	22.0045
High	Q9H2U1	ATP-dependent DNA/RNA helicase DHX36 OS=Homo sapiens OX=9606 GN=DHX36 PE=1 SV=2	23.1089	6.54762	6	7	6	1008	114.688	7.68		16000000	DHX36	metabolic process;regulation of biological process;response to stimulus	chromosome;cytoplasm;cytosol;nucleus	catalytic activity;DNA binding;nucleotide binding;protein binding;RNA binding	10.507
High	Q9Y383	Putative RNA-binding protein Luc7-like 2 OS=Homo sapiens OX=9606 GN=LUC7L2 PE=1 SV=2	22.0785	17.0918	6	8	6	392	46.486	10.01		7400000	LUC7L2	cell organization and biogenesis	nucleus;spliceosomal complex	protein binding;RNA binding	15.132
High	Q8IWX8	Calcium homeostasis endoplasmic reticulum protein OS=Homo sapiens OX=9606 GN=CHERP PE=1 SV=3	21.6755	7.20524	7	9	7	916	103.637	9.04		68000000	CHERP	cellular homeostasis;metabolic process;regulation of biological process;transport	cytoplasm;endoplasmic reticulum;membrane	protein binding;RNA binding	16.6373
High	P02545	Prelamin-A/C OS=Homo sapiens OX=9606 GN=LMNA PE=1 SV=1	21.6704	11.5964	7	7	7	664	74.095	7.02		9200000	LMNA	cell organization and biogenesis;regulation of biological process;response to stimulus;transport	cytosol;membrane;nucleus	protein binding;structural molecule activity	12.897
High	Q13595	Transformer-2 protein homolog alpha OS=Homo sapiens OX=9606 GN=TRA2A PE=1 SV=1	21.4243	20.2128	7	10	5	282	32.669	11.27		16000000	TRA2A	metabolic process	nucleus	RNA binding	10.2826
High	Q92499	ATP-dependent RNA helicase DDX1 OS=Homo sapiens OX=9606 GN=DDX1 PE=1 SV=2	21.0472	12.973	9	9	9	740	82.38	7.23		33000000	DDX1	cell organization and biogenesis;development;metabolic process;regulation of biological process;response to stimulus	cytoplasm;cytosol;membrane;nucleus	catalytic activity;DNA binding;nucleotide binding;protein binding;RNA binding	16.8806
High	P38159	RNA-binding motif protein, X chromosome OS=Homo sapiens OX=9606 GN=RBMX PE=1 SV=3	21.0225	23.5294	9	9	9	391	42.306	10.05		35000000	RBMX	cell differentiation;cell organization and biogenesis;metabolic process;regulation of biological process;response to stimulus	membrane;nucleus;spliceosomal complex	DNA binding;protein binding;RNA binding	17.7206
High	Q00839	Heterogeneous nuclear ribonucleoprotein U OS=Homo sapiens OX=9606 GN=HNRNPU PE=1 SV=6	20.6183	8.12121	6	7	6	825	90.528	6		48000000	HNRNPU	cell differentiation;metabolic process;regulation of biological process;response to stimulus	cell surface;chromosome;cytoplasm;membrane;nucleus;spliceosomal complex	DNA binding;nucleotide binding;protein binding;RNA binding	12.2216
High	P25705	ATP synthase subunit alpha, mitochondrial OS=Homo sapiens OX=9606 GN=ATP5F1A PE=1 SV=1	20.3973	19.349	10	11	10	553	59.714	9.13		52000000	ATP5A1	cell organization and biogenesis;metabolic process;regulation of biological process;transport	membrane;mitochondrion;organelle lumen	catalytic activity;nucleotide binding;protein binding;RNA binding;transporter activity	21.402
High	P38646	Stress-70 protein, mitochondrial OS=Homo sapiens OX=9606 GN=HSPA9 PE=1 SV=2	20.0027	13.9912	7	7	7	679	73.635	6.16		23000000	HSPA9	cell differentiation;cell organization and biogenesis;metabolic process;regulation of biological process;response to stimulus	cytoplasm;mitochondrion;nucleus;organelle lumen	nucleotide binding;protein binding;RNA binding	17.8504
High	O75400	Pre-mRNA-processing factor 40 homolog A OS=Homo sapiens OX=9606 GN=PRPF40A PE=1 SV=2	19.9404	6.1651	7	7	7	957	108.737	7.56		30000000	PRPF40A	cell division;cell organization and biogenesis;cellular component movement;metabolic process;regulation of biological process	cytosol;membrane;nucleus;spliceosomal complex	protein binding;RNA binding	13.817
High	Q08211	ATP-dependent RNA helicase A OS=Homo sapiens OX=9606 GN=DHX9 PE=1 SV=4	19.7191	6.06299	8	8	8	1270	140.869	6.84		13000000	DHX9	cell death;cell differentiation;cell organization and biogenesis;defense response;metabolic process;regulation of biological process;response to stimulus;transport	cytoplasm;cytoskeleton;cytosol;membrane;nucleus;ribosome	catalytic activity;DNA binding;metal ion binding;nucleotide binding;protein binding;RNA binding	17.4994
High	Q9Y2W1	Thyroid hormone receptor-associated protein 3 OS=Homo sapiens OX=9606 GN=THRAP3 PE=1 SV=2	19.0766	5.13089	4	5	4	955	108.601	10.15		22000000	THRAP3	metabolic process;regulation of biological process;response to stimulus	nucleus	DNA binding;nucleotide binding;protein binding;receptor activity;RNA binding	14.1835
High	P62701	40S ribosomal protein S4, X isoform OS=Homo sapiens OX=9606 GN=RPS4X PE=1 SV=2	19.0147	27.7567	9	9	9	263	29.579	10.15		51000000	RPS4X	cell organization and biogenesis;development;metabolic process;regulation of biological process;transport	cytoplasm;cytosol;membrane;ribosome	protein binding;RNA binding;structural molecule activity	11.6474
High	Q92900	Regulator of nonsense transcripts 1 OS=Homo sapiens OX=9606 GN=UPF1 PE=1 SV=2	18.9759	5.40301	5	5	5	1129	124.267	6.61		11000000	UPF1	cell organization and biogenesis;cellular homeostasis;metabolic process;regulation of biological process;response to stimulus;transport	chromosome;cytoplasm;cytosol;nucleus;spliceosomal complex	catalytic activity;DNA binding;metal ion binding;nucleotide binding;protein binding;RNA binding	14.8374
High	O75533	Splicing factor 3B subunit 1 OS=Homo sapiens OX=9606 GN=SF3B1 PE=1 SV=3	18.529	6.28834	8	8	8	1304	145.738	7.09		17000000	SF3B1	cell organization and biogenesis;metabolic process;regulation of biological process;response to stimulus	nucleus;spliceosomal complex	DNA binding;protein binding;receptor activity;RNA binding;signal transducer activity	15.591
High	Q01813	ATP-dependent 6-phosphofructokinase, platelet type OS=Homo sapiens OX=9606 GN=PFKP PE=1 SV=2	18.234	10.4592	8	10	5	784	85.542	7.55		13000000	PFKP	metabolic process	cytoplasm;cytosol;membrane;nucleus	catalytic activity;metal ion binding;nucleotide binding;protein binding	15.0298
High	Q01130	Serine/arginine-rich splicing factor 2 OS=Homo sapiens OX=9606 GN=SRSF2 PE=1 SV=4	18.1545	18.552	4	9	4	221	25.461	11.85		370000000	SRSF2	metabolic process;regulation of biological process;response to stimulus;transport	cytosol;nucleus;spliceosomal complex	protein binding;RNA binding	20.1188
High	Q8WWY3	U4/U6 small nuclear ribonucleoprotein Prp31 OS=Homo sapiens OX=9606 GN=PRPF31 PE=1 SV=2	17.3028	15.8317	6	8	6	499	55.421	5.78		34000000	PRPF31	cell organization and biogenesis;metabolic process	nucleus;spliceosomal complex	protein binding;RNA binding	11.8543
High	Q9H307	Pinin OS=Homo sapiens OX=9606 GN=PNN PE=1 SV=5	16.8664	10.3208	8	8	8	717	81.579	7.14		16000000					13.7353
High	Q15365	Poly(rC)-binding protein 1 OS=Homo sapiens OX=9606 GN=PCBP1 PE=1 SV=2	16.6156	17.1348	5	5	3	356	37.474	7.09		20000000	PCBP1	metabolic process;regulation of biological process	cytoplasm;cytosol;membrane;nucleus	DNA binding;protein binding;RNA binding	13.2352
High	Q13310	Polyadenylate-binding protein 4 OS=Homo sapiens OX=9606 GN=PABPC4 PE=1 SV=1	16.545	6.0559	3	4	1	644	70.738	9.26		3100000	PABPC4	coagulation;metabolic process	cytoplasm;cytosol;nucleus	protein binding;RNA binding	10.2395
High	P07910	Heterogeneous nuclear ribonucleoproteins C1/C2 OS=Homo sapiens OX=9606 GN=HNRNPC PE=1 SV=4	15.68	17.9739	5	5	5	306	33.65	5.08		12000000	HNRNPC	cell differentiation;cell organization and biogenesis;metabolic process;regulation of biological process	cytoskeleton;cytosol;extracellular;membrane;nucleus;spliceosomal complex	DNA binding;protein binding;RNA binding	10.1995
High	P17858	ATP-dependent 6-phosphofructokinase, liver type OS=Homo sapiens OX=9606 GN=PFKL PE=1 SV=6	15.5955	9.10256	6	7	2	780	84.964	7.5		2900000	PFKL	cell organization and biogenesis;metabolic process;regulation of biological process;response to stimulus;transport	cytoplasm;cytosol;extracellular;membrane;organelle lumen	catalytic activity;metal ion binding;nucleotide binding;protein binding	11.9068
High	Q13435	Splicing factor 3B subunit 2 OS=Homo sapiens OX=9606 GN=SF3B2 PE=1 SV=2	14.9951	7.59777	7	7	7	895	100.165	5.67		20000000	SF3B2	metabolic process	nucleus;spliceosomal complex	protein binding;RNA binding	16.8146
High	P52597	Heterogeneous nuclear ribonucleoprotein F OS=Homo sapiens OX=9606 GN=HNRNPF PE=1 SV=3	14.7739	11.5663	3	4	1	415	45.643	5.58		11000000	HNRNPF	metabolic process;regulation of biological process;response to stimulus	cytosol;membrane;nucleus;spliceosomal complex	protein binding;RNA binding	11.4134
High	P23246	Splicing factor, proline- and glutamine-rich OS=Homo sapiens OX=9606 GN=SFPQ PE=1 SV=2	13.8639	7.63791	6	6	5	707	76.102	9.44		7900000	SFPQ	cell organization and biogenesis;defense response;metabolic process;regulation of biological process;response to stimulus	chromosome;cytoplasm;nucleus	DNA binding;protein binding;RNA binding	11.4029
High	Q9Y224	RNA transcription, translation and transport factor protein OS=Homo sapiens OX=9606 GN=RTRAF PE=1 SV=1	13.6368	19.2623	4	4	4	244	28.051	6.65		8000000	C14orf166; RTRAF	metabolic process;regulation of biological process;transport	cytoplasm;cytoskeleton;cytosol;nucleus	protein binding;RNA binding	7.45414
High	Q13243	Serine/arginine-rich splicing factor 5 OS=Homo sapiens OX=9606 GN=SRSF5 PE=1 SV=1	13.5997	16.1765	4	4	4	272	31.245	11.59		15000000	SRSF5	cell organization and biogenesis;metabolic process;regulation of biological process;response to stimulus;transport	cytosol;nucleus	protein binding;RNA binding	8.66021
High	Q96DI7	U5 small nuclear ribonucleoprotein 40 kDa protein OS=Homo sapiens OX=9606 GN=SNRNP40 PE=1 SV=1	13.516	12.0448	2	2	2	357	39.286	8.1		4800000	SNRNP40	cell organization and biogenesis;metabolic process	cytosol;nucleus;spliceosomal complex	protein binding;RNA binding	4.80501
High	P48681	Nestin OS=Homo sapiens OX=9606 GN=NES PE=1 SV=2	13.461	3.02283	4	4	4	1621	177.332	4.36		11000000	NES	cell organization and biogenesis;cell proliferation;development;regulation of biological process	cytoplasm;cytoskeleton	protein binding;structural molecule activity	8.85857
High	Q15459	Splicing factor 3A subunit 1 OS=Homo sapiens OX=9606 GN=SF3A1 PE=1 SV=1	13.3402	8.19672	7	7	7	793	88.831	5.22		23000000	SF3A1	cell organization and biogenesis;metabolic process;regulation of biological process	nucleus;spliceosomal complex	protein binding;RNA binding	15.3825
High	P21127	Cyclin-dependent kinase 11B OS=Homo sapiens OX=9606 GN=CDK11B PE=1 SV=4	13.1585	6.03774	5	6	5	795	92.563	5.54		16000000					12.9547
High	P05783	Keratin, type I cytoskeletal 18 OS=Homo sapiens OX=9606 GN=KRT18 PE=1 SV=2	13.1075	10.4651	6	8	5	430	48.029	5.45		15000000	KRT18	cell death;cell organization and biogenesis;regulation of biological process;response to stimulus;transport	cytoplasm;cytosol;nucleus	protein binding;RNA binding;structural molecule activity	13.9198
High	P68400	Casein kinase II subunit alpha OS=Homo sapiens OX=9606 GN=CSNK2A1 PE=1 SV=1	12.8576	9.20716	4	5	4	391	45.115	7.74		12000000	CSNK2A1	cell communication;cell death;metabolic process;regulation of biological process;response to stimulus	chromosome;cytoplasm;cytosol;membrane;nucleus	catalytic activity;enzyme regulator activity;nucleotide binding;protein binding	9.69676
High	Q8NCA5	Protein FAM98A OS=Homo sapiens OX=9606 GN=FAM98A PE=1 SV=1	12.5366	5.00963	2	3	2	519	55.366	9.03		7400000	FAM98A	metabolic process;regulation of biological process		catalytic activity;protein binding;RNA binding	8.21428
High	P22087	rRNA 2'-O-methyltransferase fibrillarin OS=Homo sapiens OX=9606 GN=FBL PE=1 SV=2	12.5043	10.9034	3	3	3	321	33.763	10.18		4500000	FBL	cell differentiation;cell organization and biogenesis;metabolic process	chromosome;membrane;nucleus	catalytic activity;protein binding;RNA binding	9.48114
High	Q15366	Poly(rC)-binding protein 2 OS=Homo sapiens OX=9606 GN=PCBP2 PE=1 SV=1	12.4747	11.2329	3	3	1	365	38.556	6.79		6800000	PCBP2	defense response;metabolic process;regulation of biological process;response to stimulus	cytoplasm;cytosol;membrane;nucleus	DNA binding;protein binding;RNA binding	7.8481
High	P31942	Heterogeneous nuclear ribonucleoprotein H3 OS=Homo sapiens OX=9606 GN=HNRNPH3 PE=1 SV=2	12.4153	12.7168	3	3	3	346	36.903	6.87		9200000	HNRNPH3	cell differentiation;metabolic process	nucleus;spliceosomal complex	protein binding;RNA binding	8.11069
High	O43175	D-3-phosphoglycerate dehydrogenase OS=Homo sapiens OX=9606 GN=PHGDH PE=1 SV=4	12.2608	8.06754	4	4	4	533	56.614	6.71		24000000	PHGDH	metabolic process	cytosol	catalytic activity;nucleotide binding	7.60781
High	P08237	ATP-dependent 6-phosphofructokinase, muscle type OS=Homo sapiens OX=9606 GN=PFKM PE=1 SV=2	12.1931	6.66667	5	6	2	780	85.128	7.99		3400000	PFKM	cell organization and biogenesis;cellular homeostasis;metabolic process;regulation of biological process	cytoplasm;cytosol;membrane;nucleus	catalytic activity;metal ion binding;nucleotide binding;protein binding	10.2942
High	Q7L2E3	ATP-dependent RNA helicase DHX30 OS=Homo sapiens OX=9606 GN=DHX30 PE=1 SV=1	11.8674	4.94137	6	6	6	1194	133.855	8.78		7400000	DHX30	cell organization and biogenesis;metabolic process	cytoplasm;cytosol;mitochondrion	catalytic activity;nucleotide binding;protein binding;RNA binding	11.9317
High	P19338	Nucleolin OS=Homo sapiens OX=9606 GN=NCL PE=1 SV=3	11.6162	6.47887	5	5	5	710	76.568	4.7		12000000	NCL	regulation of biological process;response to stimulus	cytoplasm;membrane;nucleus	DNA binding;protein binding;RNA binding	10.7043
High	Q9UJV9	Probable ATP-dependent RNA helicase DDX41 OS=Homo sapiens OX=9606 GN=DDX41 PE=1 SV=2	11.5864	10.1286	6	6	6	622	69.793	6.84		7400000	DDX41	cell death;cell differentiation;cell proliferation;defense response;metabolic process;regulation of biological process;response to stimulus	cytoplasm;cytosol;endoplasmic reticulum;membrane;nucleus;spliceosomal complex	catalytic activity;DNA binding;metal ion binding;nucleotide binding;protein binding;RNA binding	10.5335
High	Q53GS9	U4/U6.U5 tri-snRNP-associated protein 2 OS=Homo sapiens OX=9606 GN=USP39 PE=1 SV=2	11.533	11.3274	5	5	5	565	65.34	8.91		8800000	USP39	cell division;cell organization and biogenesis;metabolic process	nucleus;spliceosomal complex	catalytic activity;metal ion binding	11.0224
High	P43243	Matrin-3 OS=Homo sapiens OX=9606 GN=MATR3 PE=1 SV=2	11.5112	5.66706	4	5	4	847	94.565	6.25		7500000	MATR3	defense response;regulation of biological process;response to stimulus	membrane;nucleus	metal ion binding;protein binding;RNA binding;structural molecule activity	8.09239
High	Q9Y6M1	Insulin-like growth factor 2 mRNA-binding protein 2 OS=Homo sapiens OX=9606 GN=IGF2BP2 PE=1 SV=2	11.2125	6.34391	3	3	3	599	66.081	8.46		140000000	IGF2BP2	regulation of biological process;transport	cytoplasm;cytoskeleton;cytosol;nucleus	protein binding;RNA binding;translation regulator activity	6.74903
High	P05141	ADP/ATP translocase 2 OS=Homo sapiens OX=9606 GN=SLC25A5 PE=1 SV=7	11.176	12.4161	4	5	4	298	32.831	9.69		26000000	SLC25A5	regulation of biological process;transport	membrane;mitochondrion;nucleus	protein binding;RNA binding;transporter activity	10.003
High	Q13085	Acetyl-CoA carboxylase 1 OS=Homo sapiens OX=9606 GN=ACACA PE=1 SV=2	11.1158	1.6624	3	3	3	2346	265.385	6.37		8800000	ACACA	cell organization and biogenesis;metabolic process;regulation of biological process;response to stimulus;transport	cytoplasm;cytoskeleton;cytosol;mitochondrion	catalytic activity;metal ion binding;nucleotide binding;protein binding	6.47674
High	Q9Y230	RuvB-like 2 OS=Homo sapiens OX=9606 GN=RUVBL2 PE=1 SV=3	11.0461	12.959	5	5	5	463	51.125	5.64		4400000	RUVBL2	cell organization and biogenesis;metabolic process;regulation of biological process;response to stimulus	cytoplasm;cytosol;membrane;nucleus	catalytic activity;DNA binding;nucleotide binding;protein binding	6.59131
High	Q8TEX9	Importin-4 OS=Homo sapiens OX=9606 GN=IPO4 PE=1 SV=2	10.9023	3.42276	3	3	3	1081	118.64	4.96	Acetyl [N-Term]	2500000	IPO4	cell organization and biogenesis;transport	cytoplasm;membrane;nucleus	protein binding;transporter activity	6.47975
High	Q13263	Transcription intermediary factor 1-beta OS=Homo sapiens OX=9606 GN=TRIM28 PE=1 SV=5	10.2894	4.67066	3	3	3	835	88.493	5.77		6800000	TRIM28	cell organization and biogenesis;defense response;metabolic process;regulation of biological process;response to stimulus	chromosome;nucleus	catalytic activity;DNA binding;metal ion binding;protein binding;RNA binding	7.27855
High	Q14240	Eukaryotic initiation factor 4A-II OS=Homo sapiens OX=9606 GN=EIF4A2 PE=1 SV=2	9.87574	7.61671	3	3	2	407	46.373	5.48		8600000	EIF4A2	metabolic process;regulation of biological process	cytosol	catalytic activity;DNA binding;nucleotide binding;protein binding;RNA binding	6.78837
High	Q96EY7	Pentatricopeptide repeat domain-containing protein 3, mitochondrial OS=Homo sapiens OX=9606 GN=PTCD3 PE=1 SV=3	9.72421	6.67634	4	4	4	689	78.5	6.42		3600000	PTCD3	cell organization and biogenesis;metabolic process;regulation of biological process	cytosol;membrane;mitochondrion;ribosome	protein binding;RNA binding	2.39267
High	P78527	DNA-dependent protein kinase catalytic subunit OS=Homo sapiens OX=9606 GN=PRKDC PE=1 SV=3	9.71685	0.944767	4	4	4	4128	468.788	7.12		2400000	PRKDC	cell death;cell differentiation;cell organization and biogenesis;cell proliferation;defense response;metabolic process;regulation of biological process;response to stimulus	cytosol;membrane;nucleus	catalytic activity;DNA binding;nucleotide binding;protein binding;RNA binding	3.41982
High	P17844	Probable ATP-dependent RNA helicase DDX5 OS=Homo sapiens OX=9606 GN=DDX5 PE=1 SV=1	9.70904	6.84039	4	4	4	614	69.105	8.92		4500000	DDX5	cell differentiation;cell growth;cell organization and biogenesis;metabolic process;regulation of biological process;response to stimulus	cytoplasm;membrane;nucleus;spliceosomal complex	catalytic activity;nucleotide binding;protein binding;RNA binding	6.74183
High	P07355	Annexin A2 OS=Homo sapiens OX=9606 GN=ANXA2 PE=1 SV=2	9.64319	11.7994	4	4	4	339	38.58	7.75		5400000	ANXA2	cell organization and biogenesis;metabolic process;regulation of biological process;response to stimulus;transport	cell surface;cytoplasm;cytosol;endoplasmic reticulum;endosome;extracellular;membrane;nucleus;organelle lumen	enzyme regulator activity;metal ion binding;protein binding;RNA binding	6.80963
High	Q8N684	Cleavage and polyadenylation specificity factor subunit 7 OS=Homo sapiens OX=9606 GN=CPSF7 PE=1 SV=1	9.47492	9.97877	4	4	4	471	52.018	8		14000000	CPSF7	cell organization and biogenesis;metabolic process	membrane;nucleus	protein binding;RNA binding	7.01191
High	Q14498	RNA-binding protein 39 OS=Homo sapiens OX=9606 GN=RBM39 PE=1 SV=2	9.44768	6.79245	3	3	3	530	59.343	10.1		8500000	RBM39	metabolic process;regulation of biological process	cytoskeleton;nucleus	protein binding;RNA binding	5.0828
High	Q9UQ35	Serine/arginine repetitive matrix protein 2 OS=Homo sapiens OX=9606 GN=SRRM2 PE=1 SV=2	9.38698	1.23547	3	3	3	2752	299.438	12.06		5500000	SRRM2	metabolic process	nucleus;spliceosomal complex	nucleotide binding;protein binding;RNA binding	6.71023
High	P05388	60S acidic ribosomal protein P0 OS=Homo sapiens OX=9606 GN=RPLP0 PE=1 SV=1	9.17991	10.7256	3	3	3	317	34.252	5.97		6000000	RPLP0	cell organization and biogenesis;metabolic process;regulation of biological process;response to stimulus;transport	cytoplasm;cytosol;endoplasmic reticulum;membrane;nucleus;ribosome	protein binding;RNA binding;structural molecule activity	5.97587
High	Q9UKM9	RNA-binding protein Raly OS=Homo sapiens OX=9606 GN=RALY PE=1 SV=1	9.11559	11.7647	4	4	4	306	32.444	9.17		9800000	RALY	metabolic process;regulation of biological process	nucleus;spliceosomal complex	protein binding;RNA binding	8.12236
High	Q9BRX9	WD repeat domain-containing protein 83 OS=Homo sapiens OX=9606 GN=WDR83 PE=1 SV=1	9.07848	13.0159	3	3	3	315	34.321	5.58		6400000	WDR83	metabolic process;regulation of biological process;response to stimulus	cytoplasm;membrane;nucleus;spliceosomal complex	protein binding	6.79999
High	O00571	ATP-dependent RNA helicase DDX3X OS=Homo sapiens OX=9606 GN=DDX3X PE=1 SV=3	8.9469	3.92749	2	2	2	662	73.198	7.18		7900000	DDX3X	cell death;cell organization and biogenesis;defense response;metabolic process;regulation of biological process;response to stimulus;transport	cytoplasm;cytosol;extracellular;membrane;mitochondrion;nucleus;organelle lumen	catalytic activity;DNA binding;enzyme regulator activity;nucleotide binding;protein binding;RNA binding	5.61841
High	P36578	60S ribosomal protein L4 OS=Homo sapiens OX=9606 GN=RPL4 PE=1 SV=5	8.82931	7.25995	3	3	3	427	47.667	11.06		4100000	RPL4	cell organization and biogenesis;metabolic process;transport	cytoplasm;cytosol;endoplasmic reticulum;membrane;nucleus;ribosome	protein binding;RNA binding;structural molecule activity	6.61446
High	Q12905	Interleukin enhancer-binding factor 2 OS=Homo sapiens OX=9606 GN=ILF2 PE=1 SV=2	8.82195	7.69231	2	3	2	390	43.035	5.26		6800000	ILF2	metabolic process;regulation of biological process;response to stimulus;transport	cytoplasm;extracellular;membrane;nucleus;organelle lumen	catalytic activity;DNA binding;nucleotide binding;protein binding;RNA binding	6.62992
High	Q6UN15	Pre-mRNA 3'-end-processing factor FIP1 OS=Homo sapiens OX=9606 GN=FIP1L1 PE=1 SV=1	8.71791	5.05051	2	2	2	594	66.487	5.59		8000000	FIP1L1	metabolic process;transport	nucleus	protein binding;RNA binding	3.37613
High	P61978	Heterogeneous nuclear ribonucleoprotein K OS=Homo sapiens OX=9606 GN=HNRNPK PE=1 SV=1	8.65718	7.12743	3	3	3	463	50.944	5.54		5000000	HNRNPK	metabolic process;regulation of biological process;response to stimulus	cytoplasm;membrane;nucleus;spliceosomal complex	DNA binding;protein binding;RNA binding	6.66646
High	P19367	Hexokinase-1 OS=Homo sapiens OX=9606 GN=HK1 PE=1 SV=3	8.5379	4.6892	5	5	5	917	102.42	6.8		8200000	HK1	cellular homeostasis;metabolic process;regulation of biological process	cytosol;membrane;mitochondrion	catalytic activity;nucleotide binding;protein binding	7.97095
High	P42285	Exosome RNA helicase MTR4 OS=Homo sapiens OX=9606 GN=MTREX PE=1 SV=3	8.42074	4.60653	5	5	5	1042	117.729	6.52		11000000	SKIV2L2	metabolic process	nucleus;spliceosomal complex	catalytic activity;DNA binding;nucleotide binding;protein binding;RNA binding	7.52502
High	Q9HCS7	Pre-mRNA-splicing factor SYF1 OS=Homo sapiens OX=9606 GN=XAB2 PE=1 SV=2	8.41043	5.96491	5	5	5	855	99.946	6.23		8100000	XAB2	cell organization and biogenesis;metabolic process;response to stimulus	membrane;nucleus;spliceosomal complex	protein binding	6.23155
High	P62191	26S proteasome regulatory subunit 4 OS=Homo sapiens OX=9606 GN=PSMC1 PE=1 SV=1	8.27239	7.5	3	3	3	440	49.154	6.21		5200000	PSMC1	metabolic process;regulation of biological process;response to stimulus;transport	cytoplasm;cytosol;membrane;nucleus;proteasome	catalytic activity;nucleotide binding;protein binding;RNA binding	4.49146
High	P06493	Cyclin-dependent kinase 1 OS=Homo sapiens OX=9606 GN=CDK1 PE=1 SV=3	8.26048	10.7744	3	3	3	297	34.074	8.4		13000000	CDK1	cell death;cell differentiation;cell division;cell organization and biogenesis;cell proliferation;cellular component movement;metabolic process;regulation of biological process;response to stimulus	cytoplasm;cytoskeleton;cytosol;membrane;mitochondrion;nucleus;organelle lumen	catalytic activity;nucleotide binding;protein binding;receptor activity	7.25053
High	Q96DH6	RNA-binding protein Musashi homolog 2 OS=Homo sapiens OX=9606 GN=MSI2 PE=1 SV=1	8.11622	9.14634	2	2	2	328	35.174	8.48		13000000	MSI2		cytoplasm	protein binding;RNA binding	4.76955
High	Q13200	26S proteasome non-ATPase regulatory subunit 2 OS=Homo sapiens OX=9606 GN=PSMD2 PE=1 SV=3	8.09324	2.31278	2	2	2	908	100.136	5.2		6000000	PSMD2	metabolic process;regulation of biological process;response to stimulus;transport	cytoplasm;cytosol;extracellular;membrane;nucleus;organelle lumen;proteasome	catalytic activity;enzyme regulator activity;nucleotide binding;protein binding	2.42008
High	O95831	Apoptosis-inducing factor 1, mitochondrial OS=Homo sapiens OX=9606 GN=AIFM1 PE=1 SV=1	7.92239	5.22023	3	3	3	613	66.859	8.95		3800000	AIFM1	cell death;cell differentiation;cell organization and biogenesis;cellular homeostasis;metabolic process;regulation of biological process;response to stimulus	cytoplasm;cytosol;membrane;mitochondrion;nucleus	catalytic activity;DNA binding;nucleotide binding;protein binding	6.7396
High	Q14562	ATP-dependent RNA helicase DHX8 OS=Homo sapiens OX=9606 GN=DHX8 PE=1 SV=1	7.90803	3.27869	4	4	3	1220	139.227	8.32		3600000	DHX8	metabolic process	cytoplasm;nucleus;spliceosomal complex	catalytic activity;nucleotide binding;protein binding;RNA binding	5.20469
High	Q86Y46	Keratin, type II cytoskeletal 73 OS=Homo sapiens OX=9606 GN=KRT73 PE=1 SV=1	7.89778	3.88889	3	4	1	540	58.887	7.23		42000000	KRT73	cell death	cytosol;nucleus	catalytic activity;motor activity;protein binding;structural molecule activity	9.1947
High	P22626	Heterogeneous nuclear ribonucleoproteins A2/B1 OS=Homo sapiens OX=9606 GN=HNRNPA2B1 PE=1 SV=2	7.8048	9.63173	3	3	3	353	37.407	8.95		20000000	HNRNPA2B1	metabolic process;regulation of biological process;response to stimulus;transport	cytoplasm;extracellular;membrane;nucleus;spliceosomal complex	DNA binding;protein binding;RNA binding	7.15701
High	Q9Y265	RuvB-like 1 OS=Homo sapiens OX=9606 GN=RUVBL1 PE=1 SV=1	7.75545	13.1579	4	4	4	456	50.196	6.42		6000000	RUVBL1	cell division;cell organization and biogenesis;metabolic process;regulation of biological process;response to stimulus	cytoplasm;cytoskeleton;cytosol;membrane;nucleus	catalytic activity;nucleotide binding;protein binding	6.55472
High	P26368	Splicing factor U2AF 65 kDa subunit OS=Homo sapiens OX=9606 GN=U2AF2 PE=1 SV=4	7.62734	10.1053	4	4	4	475	53.467	9.09		8400000	U2AF2	metabolic process;regulation of biological process;transport	nucleus;spliceosomal complex	protein binding;RNA binding	7.82991
High	P35606	Coatomer subunit beta' OS=Homo sapiens OX=9606 GN=COPB2 PE=1 SV=2	7.55969	3.31126	3	3	3	906	102.422	5.27		10000000	COPB2	transport	cytoplasm;cytosol;Golgi;membrane	protein binding;structural molecule activity	6.00045
High	Q14694	Ubiquitin carboxyl-terminal hydrolase 10 OS=Homo sapiens OX=9606 GN=USP10 PE=1 SV=2	7.52144	3.7594	2	2	2	798	87.08	5.31		8800000	USP10	metabolic process;regulation of biological process;response to stimulus	cytoplasm;cytosol;endosome;nucleus	catalytic activity;protein binding;RNA binding	5.18844
High	Q9NR30	Nucleolar RNA helicase 2 OS=Homo sapiens OX=9606 GN=DDX21 PE=1 SV=5	7.49012	4.08685	3	3	3	783	87.29	9.28		11000000	DDX21	cell differentiation;metabolic process;regulation of biological process;response to stimulus	cytoplasm;membrane;nucleus	catalytic activity;nucleotide binding;protein binding;RNA binding	7.27313
High	Q14204	Cytoplasmic dynein 1 heavy chain 1 OS=Homo sapiens OX=9606 GN=DYNC1H1 PE=1 SV=5	7.19598	0.839432	4	4	4	4646	532.072	6.4		4300000	DYNC1H1	cell division;cell organization and biogenesis;cellular component movement;regulation of biological process;transport	cytoplasm;cytoskeleton;cytosol;extracellular;membrane;organelle lumen	catalytic activity;motor activity;nucleotide binding;protein binding;RNA binding	2.88459
High	Q13838	Spliceosome RNA helicase DDX39B OS=Homo sapiens OX=9606 GN=DDX39B PE=1 SV=1	7.13715	8.17757	4	4	4	428	48.96	5.67		15000000	DDX39B	cell organization and biogenesis;metabolic process;regulation of biological process;transport	cytoplasm;nucleus;spliceosomal complex	catalytic activity;nucleotide binding;protein binding;RNA binding	4.4174
High	P07814	Bifunctional glutamate/proline--tRNA ligase OS=Homo sapiens OX=9606 GN=EPRS PE=1 SV=5	7.11414	3.24074	5	5	5	1512	170.483	7.33		10000000	EPRS	cell organization and biogenesis;metabolic process;regulation of biological process;response to stimulus	cytoplasm;cytosol;membrane	catalytic activity;metal ion binding;nucleotide binding;protein binding;RNA binding	6.9914
High	Q12874	Splicing factor 3A subunit 3 OS=Homo sapiens OX=9606 GN=SF3A3 PE=1 SV=1	6.95975	4.19162	2	2	2	501	58.812	5.38	Acetyl [N-Term]	9600000	SF3A3	cell organization and biogenesis;metabolic process	nucleus;spliceosomal complex	metal ion binding;protein binding;RNA binding	5.31268
High	P82933	28S ribosomal protein S9, mitochondrial OS=Homo sapiens OX=9606 GN=MRPS9 PE=1 SV=2	6.93067	8.33333	3	3	3	396	45.806	9.51		2200000	MRPS9	cell organization and biogenesis;metabolic process;response to stimulus	membrane;mitochondrion;ribosome	protein binding;RNA binding;structural molecule activity	6.22852
High	O60506	Heterogeneous nuclear ribonucleoprotein Q OS=Homo sapiens OX=9606 GN=SYNCRIP PE=1 SV=2	6.72753	4.01284	2	2	1	623	69.56	8.59		4800000	SYNCRIP	cell differentiation;metabolic process;regulation of biological process;response to stimulus	cytoplasm;endoplasmic reticulum;membrane;nucleus;spliceosomal complex	protein binding;RNA binding	4.21468
High	P55060	Exportin-2 OS=Homo sapiens OX=9606 GN=CSE1L PE=1 SV=3	6.64489	4.01648	3	3	3	971	110.346	5.77		5400000	CSE1L	cell death;cell proliferation;transport	cytoplasm;cytosol;membrane;nucleus	protein binding;transporter activity	4.72843
High	Q9Y580	RNA-binding protein 7 OS=Homo sapiens OX=9606 GN=RBM7 PE=1 SV=1	6.63318	7.14286	2	3	2	266	30.485	9.57		7300000	RBM7	regulation of biological process	nucleus	protein binding;RNA binding	3.98744
High	Q15427	Splicing factor 3B subunit 4 OS=Homo sapiens OX=9606 GN=SF3B4 PE=1 SV=1	6.34084	3.30189	1	1	1	424	44.357	8.56		7900000	SF3B4	metabolic process;regulation of biological process	nucleus;spliceosomal complex	protein binding;RNA binding	3.59999
High	Q14152	Eukaryotic translation initiation factor 3 subunit A OS=Homo sapiens OX=9606 GN=EIF3A PE=1 SV=1	6.27185	1.5919	2	2	2	1382	166.468	6.79		5300000	EIF3A	cell organization and biogenesis;metabolic process;regulation of biological process	cytoplasm;cytosol;membrane;nucleus	protein binding;RNA binding;structural molecule activity	4.68439
High	O43390	Heterogeneous nuclear ribonucleoprotein R OS=Homo sapiens OX=9606 GN=HNRNPR PE=1 SV=1	6.02071	3.94945	2	2	1	633	70.899	8.13		3300000	HNRNPR	metabolic process;regulation of biological process	cytoplasm;endoplasmic reticulum;nucleus;spliceosomal complex	protein binding;RNA binding	4.05893
High	Q92552	28S ribosomal protein S27, mitochondrial OS=Homo sapiens OX=9606 GN=MRPS27 PE=1 SV=3	5.99772	5.31401	2	2	2	414	47.581	6.18		6400000	MRPS27	cell organization and biogenesis;cell proliferation;metabolic process;regulation of biological process	cytoplasm;membrane;mitochondrion;ribosome	protein binding;RNA binding	3.84363
High	Q8IUH3	RNA-binding protein 45 OS=Homo sapiens OX=9606 GN=RBM45 PE=1 SV=1	5.9285	5.2521	3	3	3	476	53.469	7.17		8600000	RBM45	cell differentiation;development	cytoplasm;nucleus	protein binding;RNA binding	5.41164
High	P05023	Sodium/potassium-transporting ATPase subunit alpha-1 OS=Homo sapiens OX=9606 GN=ATP1A1 PE=1 SV=1	5.92588	1.85728	2	2	2	1023	112.824	5.49		7300000	ATP1A1	cell communication;cellular homeostasis;metabolic process;regulation of biological process;response to stimulus;transport	endoplasmic reticulum;endosome;Golgi;membrane	catalytic activity;metal ion binding;nucleotide binding;protein binding;transporter activity	4.07474
High	Q14974	Importin subunit beta-1 OS=Homo sapiens OX=9606 GN=KPNB1 PE=1 SV=2	5.68543	2.39726	2	2	2	876	97.108	4.78		17000000	KPNB1	cell organization and biogenesis;cellular component movement;metabolic process;regulation of biological process;response to stimulus;transport	cytoplasm;cytosol;extracellular;membrane;nucleus;organelle lumen	metal ion binding;protein binding;RNA binding;transporter activity	2.14982
High	Q15233	Non-POU domain-containing octamer-binding protein OS=Homo sapiens OX=9606 GN=NONO PE=1 SV=4	5.56268	5.9448	3	3	2	471	54.197	8.95		4400000	NONO	defense response;metabolic process;regulation of biological process;response to stimulus	membrane;nucleus	DNA binding;protein binding;RNA binding	5.69283
High	Q5T9A4	ATPase family AAA domain-containing protein 3B OS=Homo sapiens OX=9606 GN=ATAD3B PE=1 SV=1	5.51051	4.32099	3	3	3	648	72.527	9.2		5200000	ATAD3B	transport	membrane;mitochondrion	catalytic activity;nucleotide binding;RNA binding	5.93003
High	P15880	40S ribosomal protein S2 OS=Homo sapiens OX=9606 GN=RPS2 PE=1 SV=2	5.41132	6.48464	3	3	3	293	31.305	10.24		21000000	RPS2	cell organization and biogenesis;metabolic process;regulation of biological process;transport	cytosol;membrane;nucleus;ribosome	protein binding;RNA binding;structural molecule activity	6.99997
High	P55084	Trifunctional enzyme subunit beta, mitochondrial OS=Homo sapiens OX=9606 GN=HADHB PE=1 SV=3	5.41083	3.79747	2	2	2	474	51.262	9.41		7900000	HADHB	metabolic process	endoplasmic reticulum;membrane;mitochondrion	catalytic activity;protein binding;RNA binding	4.35397
High	P04406	Glyceraldehyde-3-phosphate dehydrogenase OS=Homo sapiens OX=9606 GN=GAPDH PE=1 SV=3	5.41001	6.56716	2	2	2	335	36.03	8.46		15000000	GAPDH	cell death;cell organization and biogenesis;defense response;metabolic process;regulation of biological process;response to stimulus	cytoplasm;cytoskeleton;cytosol;membrane;nucleus	catalytic activity;enzyme regulator activity;nucleotide binding;protein binding	4.7405
High	O60832	H/ACA ribonucleoprotein complex subunit DKC1 OS=Homo sapiens OX=9606 GN=DKC1 PE=1 SV=3	5.33487	3.89105	2	3	2	514	57.638	9.42		4900000	DKC1	cell organization and biogenesis;cell proliferation;metabolic process;regulation of biological process	cytoplasm;nucleus	catalytic activity;protein binding;RNA binding	4.94324
High	P56192	Methionine--tRNA ligase, cytoplasmic OS=Homo sapiens OX=9606 GN=MARS PE=1 SV=2	5.29039	1.33333	1	1	1	900	101.052	6.16		6000000	MARS	cell communication;metabolic process;regulation of biological process;response to stimulus	cytoplasm;cytosol;membrane	catalytic activity;nucleotide binding;protein binding;RNA binding	2.5415
High	O76021	Ribosomal L1 domain-containing protein 1 OS=Homo sapiens OX=9606 GN=RSL1D1 PE=1 SV=3	5.27854	3.26531	2	3	2	490	54.939	10.13		10000000	RSL1D1	cell differentiation;metabolic process;regulation of biological process	membrane;nucleus	protein binding;RNA binding	4.08707
High	P35232	Prohibitin OS=Homo sapiens OX=9606 GN=PHB PE=1 SV=1	5.26103	8.08824	2	2	2	272	29.786	5.76		3500000	PHB	cell differentiation;cell organization and biogenesis;metabolic process;regulation of biological process;response to stimulus;transport	cell surface;cytoplasm;endosome;membrane;mitochondrion;nucleus	DNA binding;protein binding	2.10874
High	P61247	40S ribosomal protein S3a OS=Homo sapiens OX=9606 GN=RPS3A PE=1 SV=2	5.16886	10.6061	3	3	3	264	29.926	9.73		13000000	RPS3A	cell differentiation;cell organization and biogenesis;metabolic process;regulation of biological process;transport	cytoplasm;cytosol;endoplasmic reticulum;nucleus;ribosome	protein binding;RNA binding;structural molecule activity	5.21869
High	P40227	T-complex protein 1 subunit zeta OS=Homo sapiens OX=9606 GN=CCT6A PE=1 SV=3	5.15452	5.83804	3	3	3	531	57.988	6.68		5000000	CCT6A	metabolic process;regulation of biological process	cytoplasm;cytosol;membrane	nucleotide binding;protein binding;RNA binding	3.72587
High	P81605	Dermcidin OS=Homo sapiens OX=9606 GN=DCD PE=1 SV=2	5.05691	20	2	2	2	110	11.277	6.54		9000000	DCD	defense response;metabolic process;response to stimulus	extracellular	catalytic activity;protein binding;RNA binding	4.23075
High	P62195	26S proteasome regulatory subunit 8 OS=Homo sapiens OX=9606 GN=PSMC5 PE=1 SV=1	4.94615	3.20197	1	1	1	406	45.597	7.55		4200000	PSMC5	metabolic process;regulation of biological process;response to stimulus;transport	cytoplasm;cytosol;membrane;nucleus;proteasome	catalytic activity;nucleotide binding;protein binding;RNA binding	2.19636
High	Q8N1F7	Nuclear pore complex protein Nup93 OS=Homo sapiens OX=9606 GN=NUP93 PE=1 SV=2	4.87841	2.5641	2	2	2	819	93.43	5.72		5600000	NUP93	cell organization and biogenesis;cellular component movement;metabolic process;regulation of biological process;response to stimulus;transport	membrane;nucleus	protein binding;structural molecule activity	5.07411
High	O95218	Zinc finger Ran-binding domain-containing protein 2 OS=Homo sapiens OX=9606 GN=ZRANB2 PE=1 SV=2	4.81672	5.45455	2	2	2	330	37.382	10.01		25000000	ZRANB2	metabolic process;regulation of biological process	nucleus	metal ion binding;protein binding;RNA binding	4.64101
High	P09012	U1 small nuclear ribonucleoprotein A OS=Homo sapiens OX=9606 GN=SNRPA PE=1 SV=3	4.8152	18.4397	4	4	4	282	31.259	9.83		23000000	SNRPA	metabolic process;regulation of biological process	nucleus;spliceosomal complex	protein binding;RNA binding	6.66264
High	Q9Y399	28S ribosomal protein S2, mitochondrial OS=Homo sapiens OX=9606 GN=MRPS2 PE=1 SV=1	4.78632	8.78378	3	3	3	296	33.228	9.26		8300000	MRPS2	cell organization and biogenesis;metabolic process	membrane;mitochondrion;ribosome	structural molecule activity	3.57195
High	P26641	Elongation factor 1-gamma OS=Homo sapiens OX=9606 GN=EEF1G PE=1 SV=3	4.76495	4.57666	2	2	2	437	50.087	6.67		8700000	EEF1G	metabolic process;response to stimulus	cytoplasm;cytosol;endoplasmic reticulum;membrane;nucleus	catalytic activity;protein binding;RNA binding	4.96059
High	Q7L014	Probable ATP-dependent RNA helicase DDX46 OS=Homo sapiens OX=9606 GN=DDX46 PE=1 SV=2	4.75545	4.17071	4	4	4	1031	117.29	9.29		4500000	DDX46	metabolic process;regulation of biological process	cytoplasm;membrane;nucleus	catalytic activity;nucleotide binding;RNA binding	1.97413
High	Q01081	Splicing factor U2AF 35 kDa subunit OS=Homo sapiens OX=9606 GN=U2AF1 PE=1 SV=3	4.74909	5.41667	1	1	1	240	27.854	8.81		14000000	U2AF1; LOC102724594; U2AF1L5	metabolic process;regulation of biological process;transport	nucleus;spliceosomal complex	metal ion binding;protein binding;RNA binding	3.17874
High	Q6NZY4	Zinc finger CCHC domain-containing protein 8 OS=Homo sapiens OX=9606 GN=ZCCHC8 PE=1 SV=2	4.67414	4.38472	3	3	3	707	78.529	4.87		7000000	ZCCHC8	metabolic process	nucleus;spliceosomal complex	metal ion binding;protein binding;RNA binding	1.89552
High	P46087	Probable 28S rRNA (cytosine(4447)-C(5))-methyltransferase OS=Homo sapiens OX=9606 GN=NOP2 PE=1 SV=2	4.59339	2.0936	2	2	2	812	89.247	9.23		4100000	NOP2	cell organization and biogenesis;metabolic process;regulation of biological process	nucleus	catalytic activity;protein binding;RNA binding	4.03322
High	P23396	40S ribosomal protein S3 OS=Homo sapiens OX=9606 GN=RPS3 PE=1 SV=2	4.54806	5.34979	1	1	1	243	26.671	9.66		8000000	RPS3	cell death;cell division;cell organization and biogenesis;metabolic process;regulation of biological process;response to stimulus;transport	cytoplasm;cytoskeleton;cytosol;endoplasmic reticulum;membrane;mitochondrion;nucleus;organelle lumen;ribosome	catalytic activity;DNA binding;protein binding;RNA binding;structural molecule activity	2.85862
High	P35998	26S proteasome regulatory subunit 7 OS=Homo sapiens OX=9606 GN=PSMC2 PE=1 SV=3	4.49976	3.00231	1	1	1	433	48.603	5.95		3100000	PSMC2	cell differentiation;metabolic process;regulation of biological process;response to stimulus;transport	cytoplasm;cytosol;extracellular;membrane;nucleus;organelle lumen;proteasome	catalytic activity;nucleotide binding;protein binding	2.91947
High	O43474	Krueppel-like factor 4 OS=Homo sapiens OX=9606 GN=KLF4 PE=1 SV=3	4.49921	2.72904	1	1	1	513	54.636	8.37		2100000	KLF4	cell differentiation;metabolic process;regulation of biological process;response to stimulus	chromosome;cytoplasm;nucleus	DNA binding;enzyme regulator activity;metal ion binding;protein binding	2.56659
High	P52756	RNA-binding protein 5 OS=Homo sapiens OX=9606 GN=RBM5 PE=1 SV=2	4.42612	2.57669	2	2	2	815	92.097	6.28		2900000	RBM5	cell death;cell organization and biogenesis;metabolic process;regulation of biological process	nucleus;spliceosomal complex	DNA binding;metal ion binding;protein binding;RNA binding	3.99416
High	O00425	Insulin-like growth factor 2 mRNA-binding protein 3 OS=Homo sapiens OX=9606 GN=IGF2BP3 PE=1 SV=2	4.39078	3.10881	2	2	2	579	63.666	8.87		13000000	IGF2BP3	metabolic process;regulation of biological process;transport	cytoplasm;cytosol;membrane;nucleus	protein binding;RNA binding;translation regulator activity	5.26339
High	Q12849	G-rich sequence factor 1 OS=Homo sapiens OX=9606 GN=GRSF1 PE=1 SV=3	4.36998	3.54167	1	1	1	480	53.093	6.19		4900000	GRSF1	metabolic process	cytoplasm;mitochondrion	RNA binding	1.6931
High	Q00325	Phosphate carrier protein, mitochondrial OS=Homo sapiens OX=9606 GN=SLC25A3 PE=1 SV=2	4.23195	3.31492	1	1	1	362	40.069	9.38		19000000	SLC25A3	transport	membrane;mitochondrion	protein binding;transporter activity	2.8808
High	Q13242	Serine/arginine-rich splicing factor 9 OS=Homo sapiens OX=9606 GN=SRSF9 PE=1 SV=1	4.18581	12.6697	3	3	2	221	25.526	8.65		5000000	SRSF9	cell organization and biogenesis;metabolic process;regulation of biological process;response to stimulus;transport	nucleus	protein binding;RNA binding	4.49236
High	P18124	60S ribosomal protein L7 OS=Homo sapiens OX=9606 GN=RPL7 PE=1 SV=1	4.11413	4.43548	1	1	1	248	29.207	10.65		7300000	RPL7	cell organization and biogenesis;metabolic process;transport	cytoplasm;cytosol;membrane;nucleus;ribosome	DNA binding;protein binding;RNA binding;structural molecule activity	2.10385
High	P02786	Transferrin receptor protein 1 OS=Homo sapiens OX=9606 GN=TFRC PE=1 SV=2	4.10552	1.84211	1	1	1	760	84.818	6.61		4200000	TFRC	cell differentiation;cell organization and biogenesis;cellular homeostasis;metabolic process;regulation of biological process;response to stimulus;transport	cell surface;endosome;extracellular;membrane	protein binding;receptor activity;RNA binding;transporter activity	2.05725
High	P39023	60S ribosomal protein L3 OS=Homo sapiens OX=9606 GN=RPL3 PE=1 SV=2	4.09758	5.45906	3	4	3	403	46.08	10.18		26000000	RPL3	cell organization and biogenesis;metabolic process;response to stimulus;transport	cytoplasm;cytosol;nucleus;ribosome	protein binding;RNA binding;structural molecule activity	5.44359
High	Q12906	Interleukin enhancer-binding factor 3 OS=Homo sapiens OX=9606 GN=ILF3 PE=1 SV=3	4.07309	1.34228	1	1	1	894	95.279	8.76		6300000	ILF3	defense response;metabolic process;regulation of biological process;response to stimulus	cytoplasm;extracellular;membrane;mitochondrion;nucleus	DNA binding;protein binding;RNA binding	3.1122
High	P13639	Elongation factor 2 OS=Homo sapiens OX=9606 GN=EEF2 PE=1 SV=4	4.02222	2.91375	3	3	2	858	95.277	6.83		38000000	EEF2	cell differentiation;cell proliferation;metabolic process;regulation of biological process;response to stimulus;transport	cytoplasm;cytosol;extracellular;membrane;nucleus;organelle lumen;ribosome	catalytic activity;nucleotide binding;protein binding;RNA binding	4.37576
High	Q9BW92	Threonine--tRNA ligase, mitochondrial OS=Homo sapiens OX=9606 GN=TARS2 PE=1 SV=1	3.97691	2.78552	2	2	2	718	80.985	7.3		2400000	TARS2	metabolic process;regulation of biological process	cytoplasm;mitochondrion;organelle lumen	catalytic activity;nucleotide binding;protein binding	3.75435
High	Q9NY93	Probable ATP-dependent RNA helicase DDX56 OS=Homo sapiens OX=9606 GN=DDX56 PE=1 SV=1	3.97469	2.55941	1	1	1	547	61.551	9.26		2800000	DDX56	metabolic process;regulation of biological process	cytoplasm;membrane;nucleus	catalytic activity;DNA binding;nucleotide binding;RNA binding	2.20276
High	O00567	Nucleolar protein 56 OS=Homo sapiens OX=9606 GN=NOP56 PE=1 SV=4	3.93132	2.6936	2	2	2	594	66.009	9.19		6900000	NOP56	metabolic process	cytoplasm;membrane;nucleus	protein binding;RNA binding	4.16017
High	Q8NAV1	Pre-mRNA-splicing factor 38A OS=Homo sapiens OX=9606 GN=PRPF38A PE=1 SV=1	3.91937	3.84615	1	1	1	312	37.453	9.96		540000	PRPF38A	cell organization and biogenesis;metabolic process	membrane;nucleus;spliceosomal complex	protein binding;RNA binding	2.82598
High	Q9Y5B6	PAX3- and PAX7-binding protein 1 OS=Homo sapiens OX=9606 GN=PAXBP1 PE=1 SV=2	3.87257	1.19956	1	1	1	917	104.739	5.68		7700000	GCFC1; PAXBP1	metabolic process;regulation of biological process	cytosol;nucleus	DNA binding;protein binding	2.8508
High	P49368	T-complex protein 1 subunit gamma OS=Homo sapiens OX=9606 GN=CCT3 PE=1 SV=4	3.81816	2.01835	1	1	1	545	60.495	6.49		6800000	CCT3	cell organization and biogenesis;metabolic process;regulation of biological process;transport	cytoplasm;cytoskeleton;cytosol;membrane	nucleotide binding;protein binding;RNA binding	2.41315
High	O43615	Mitochondrial import inner membrane translocase subunit TIM44 OS=Homo sapiens OX=9606 GN=TIMM44 PE=1 SV=2	3.79942	2.65487	1	1	1	452	51.323	8.32		2400000	TIMM44	transport	membrane;mitochondrion;organelle lumen	nucleotide binding;protein binding	2.48564
High	P11216	Glycogen phosphorylase, brain form OS=Homo sapiens OX=9606 GN=PYGB PE=1 SV=5	3.75861	2.01661	2	2	2	843	96.635	6.86		4600000	PYGB	metabolic process;transport	cytoplasm;extracellular;membrane;organelle lumen	catalytic activity;protein binding	4.04968
High	Q02878	60S ribosomal protein L6 OS=Homo sapiens OX=9606 GN=RPL6 PE=1 SV=3	3.73373	5.90278	2	2	2	288	32.708	10.58		6500000	RPL6	cell organization and biogenesis;metabolic process;regulation of biological process;transport	cytosol;membrane;nucleus;ribosome	DNA binding;protein binding;RNA binding;structural molecule activity	3.78101
High	Q14847	LIM and SH3 domain protein 1 OS=Homo sapiens OX=9606 GN=LASP1 PE=1 SV=2	3.7029	4.98084	1	1	1	261	29.698	7.05		2700000	LASP1	regulation of biological process;transport	cytoplasm;cytoskeleton	metal ion binding;protein binding;transporter activity	2.09208
High	P48444	Coatomer subunit delta OS=Homo sapiens OX=9606 GN=ARCN1 PE=1 SV=1	3.68909	2.34834	1	1	1	511	57.174	6.21		2000000	ARCN1	response to stimulus;transport	cytoplasm;cytosol;endoplasmic reticulum;Golgi;membrane	RNA binding	2.27903
High	Q9Y2T2	AP-3 complex subunit mu-1 OS=Homo sapiens OX=9606 GN=AP3M1 PE=1 SV=1	3.58637	5.26316	2	3	2	418	46.909	6.93		6800000	AP3M1	cellular component movement;transport	Golgi;membrane;vacuole	protein binding	4.44936
High	O95232	Luc7-like protein 3 OS=Homo sapiens OX=9606 GN=LUC7L3 PE=1 SV=2	3.57057	2.5463	1	1	1	432	51.435	9.79		4600000	LUC7L3	cell organization and biogenesis;metabolic process	nucleus;spliceosomal complex	DNA binding;protein binding;RNA binding	1.81419
High	Q99459	Cell division cycle 5-like protein OS=Homo sapiens OX=9606 GN=CDC5L PE=1 SV=2	3.52876	2.24439	2	2	2	802	92.194	8.18		9600000	CDC5L	cell differentiation;cell organization and biogenesis;metabolic process;regulation of biological process;response to stimulus	cytoplasm;membrane;nucleus;spliceosomal complex	DNA binding;protein binding;RNA binding	4.21933
High	P62906	60S ribosomal protein L10a OS=Homo sapiens OX=9606 GN=RPL10A PE=1 SV=2	3.49814	7.37327	2	2	2	217	24.816	9.94		11000000	RPL10A	cell organization and biogenesis;metabolic process;response to stimulus;transport	cytosol;membrane;nucleus;ribosome	protein binding;RNA binding;structural molecule activity	3.70174
High	Q9H5Z1	Probable ATP-dependent RNA helicase DHX35 OS=Homo sapiens OX=9606 GN=DHX35 PE=1 SV=2	3.4202	2.7027	2	2	2	703	78.86	8.59		5600000	DHX35	metabolic process	cytoplasm;spliceosomal complex	catalytic activity;nucleotide binding;RNA binding	3.88704
High	Q14258	E3 ubiquitin/ISG15 ligase TRIM25 OS=Homo sapiens OX=9606 GN=TRIM25 PE=1 SV=2	3.40077	1.90476	1	1	1	630	70.928	8.09		12000000	TRIM25	defense response;metabolic process;regulation of biological process;response to stimulus	cytoplasm;cytosol	catalytic activity;metal ion binding;motor activity;protein binding;RNA binding	2.85661
High	O75821	Eukaryotic translation initiation factor 3 subunit G OS=Homo sapiens OX=9606 GN=EIF3G PE=1 SV=2	3.38577	7.5	2	2	2	320	35.589	6.13		2700000	EIF3G	metabolic process	cytoplasm;cytosol;nucleus	protein binding;RNA binding	2.19652
High	B5ME19	Eukaryotic translation initiation factor 3 subunit C-like protein OS=Homo sapiens OX=9606 GN=EIF3CL PE=3 SV=1	3.36309	1.96937	2	2	2	914	105.407	5.64		4000000	EIF3CL	metabolic process	cytoplasm	protein binding;RNA binding	4.30079
High	Q9NW64	Pre-mRNA-splicing factor RBM22 OS=Homo sapiens OX=9606 GN=RBM22 PE=1 SV=1	3.35142	4.04762	2	2	2	420	46.865	8.54		12000000	RBM22	cell organization and biogenesis;metabolic process;regulation of biological process;response to stimulus;transport	cytoplasm;nucleus;spliceosomal complex	metal ion binding;nucleotide binding;protein binding;RNA binding;transporter activity	4.16077
High	P56270	Myc-associated zinc finger protein OS=Homo sapiens OX=9606 GN=MAZ PE=1 SV=1	3.33643	4.19287	2	2	2	477	48.576	8.95		8300000	MAZ	metabolic process;regulation of biological process	nucleus	DNA binding;metal ion binding;protein binding;RNA binding	0
High	Q96RQ3	Methylcrotonoyl-CoA carboxylase subunit alpha, mitochondrial OS=Homo sapiens OX=9606 GN=MCCC1 PE=1 SV=3	3.27081	2.89655	2	2	2	725	80.422	7.78		9600000	MCCC1	cell organization and biogenesis;metabolic process	cytosol;membrane;mitochondrion;organelle lumen	catalytic activity;metal ion binding;nucleotide binding;protein binding	2.12604
High	O95400	CD2 antigen cytoplasmic tail-binding protein 2 OS=Homo sapiens OX=9606 GN=CD2BP2 PE=1 SV=1	3.21531	2.93255	1	1	1	341	37.623	4.61		5500000	CD2BP2	cell organization and biogenesis;metabolic process;regulation of biological process	cytoplasm;cytosol;nucleus	protein binding	2.3166
High	O43592	Exportin-T OS=Homo sapiens OX=9606 GN=XPOT PE=1 SV=2	3.19668	1.4553	1	1	1	962	109.893	5.39		7700000	XPOT	transport	cytoplasm;cytosol;nucleus	protein binding;RNA binding	2.93846
High	P28370	Probable global transcription activator SNF2L1 OS=Homo sapiens OX=9606 GN=SMARCA1 PE=1 SV=2	3.18257	0.948767	1	1	1	1054	122.527	8.09		4400000	SMARCA1	cell differentiation;cell organization and biogenesis;metabolic process;regulation of biological process	nucleus	catalytic activity;DNA binding;nucleotide binding;protein binding	1.8234
High	P63244	Receptor of activated protein C kinase 1 OS=Homo sapiens OX=9606 GN=RACK1 PE=1 SV=3	3.15977	3.78549	1	1	1	317	35.055	7.69		3000000	GNB2L1; RACK1	cell death;cellular homeostasis;development;metabolic process;regulation of biological process;response to stimulus	cytoplasm;cytosol;membrane;mitochondrion;nucleus;ribosome	enzyme regulator activity;protein binding;RNA binding;structural molecule activity	2.18564
High	O00541	Pescadillo homolog OS=Homo sapiens OX=9606 GN=PES1 PE=1 SV=1	3.13648	3.06122	2	2	2	588	67.96	7.33		2600000	PES1	cell organization and biogenesis;cell proliferation;metabolic process;regulation of biological process	chromosome;cytosol;membrane;nucleus	protein binding;RNA binding	3.59239
High	P52292	Importin subunit alpha-1 OS=Homo sapiens OX=9606 GN=KPNA2 PE=1 SV=1	3.13012	2.83554	1	1	1	529	57.826	5.4		5300000	KPNA2	metabolic process;regulation of biological process;transport	cytoplasm;cytosol;membrane;nucleus	protein binding;RNA binding;transporter activity	2.67309
High	Q9Y678	Coatomer subunit gamma-1 OS=Homo sapiens OX=9606 GN=COPG1 PE=1 SV=1	3.11345	1.94508	2	2	2	874	97.655	5.47		5800000	COPG1	cellular component movement;transport	cytoplasm;cytosol;Golgi;membrane	protein binding;structural molecule activity	4.11661
High	P04075	Fructose-bisphosphate aldolase A OS=Homo sapiens OX=9606 GN=ALDOA PE=1 SV=2	3.06126	5.76923	2	2	2	364	39.395	8.09		3600000	ALDOA	cell organization and biogenesis;cellular homeostasis;metabolic process;regulation of biological process;transport	cytoplasm;cytoskeleton;cytosol;extracellular;membrane;nucleus;organelle lumen	catalytic activity;protein binding;RNA binding	1.88115
High	Q9BSJ8	Extended synaptotagmin-1 OS=Homo sapiens OX=9606 GN=ESYT1 PE=1 SV=1	3.00745	1.17754	1	1	1	1104	122.78	5.83		3500000	ESYT1	metabolic process;transport	endoplasmic reticulum;membrane	metal ion binding;protein binding	2.27105
High	P31153	S-adenosylmethionine synthase isoform type-2 OS=Homo sapiens OX=9606 GN=MAT2A PE=1 SV=1	3.0024	2.27848	1	1	1	395	43.633	6.48		7300000	MAT2A	cell organization and biogenesis;metabolic process	cytosol	catalytic activity;metal ion binding;nucleotide binding;protein binding	2.61988
High	P28702	Retinoic acid receptor RXR-beta OS=Homo sapiens OX=9606 GN=RXRB PE=1 SV=2	2.9862	4.50281	2	2	2	533	56.886	8.18		2100000	RXRB	metabolic process;regulation of biological process;response to stimulus	nucleus	DNA binding;metal ion binding;protein binding;receptor activity;signal transducer activity	3.99275
High	Q8IWS0	PHD finger protein 6 OS=Homo sapiens OX=9606 GN=PHF6 PE=1 SV=1	2.98549	4.38356	2	2	2	365	41.264	8.68		1900000	PHF6	metabolic process;regulation of biological process	chromosome;nucleus	DNA binding;metal ion binding;protein binding;RNA binding	0
High	Q7L4I2	Arginine/serine-rich coiled-coil protein 2 OS=Homo sapiens OX=9606 GN=RSRC2 PE=1 SV=1	2.95039	2.76498	1	1	1	434	50.529	11.33			RSRC2			protein binding;RNA binding	2.00506
High	Q8N6R0	Methyltransferase-like protein 13 OS=Homo sapiens OX=9606 GN=METTL13 PE=1 SV=1	2.94797	2.14592	2	2	2	699	78.718	6.73		2100000	METTL13	metabolic process		catalytic activity;protein binding	3.86119
High	O60313	Dynamin-like 120 kDa protein, mitochondrial OS=Homo sapiens OX=9606 GN=OPA1 PE=1 SV=3	2.94328	1.97917	2	2	2	960	111.561	7.87		3200000	OPA1	cell death;cell organization and biogenesis;cellular component movement;cellular homeostasis;metabolic process;regulation of biological process;response to stimulus;transport	cytosol;membrane;mitochondrion	catalytic activity;metal ion binding;nucleotide binding;protein binding	3.35665
High	Q9Y295	Developmentally-regulated GTP-binding protein 1 OS=Homo sapiens OX=9606 GN=DRG1 PE=1 SV=1	2.94157	2.99728	1	1	1	367	40.517	8.9		2400000	DRG1	development;metabolic process	cytoplasm;cytosol;membrane	nucleotide binding;protein binding	1.92636
High	P55884	Eukaryotic translation initiation factor 3 subunit B OS=Homo sapiens OX=9606 GN=EIF3B PE=1 SV=3	2.93219	1.2285	1	1	1	814	92.424	5		2700000	EIF3B	cell organization and biogenesis;metabolic process;regulation of biological process	cytoplasm;cytosol	protein binding;RNA binding;structural molecule activity	2.13753
High	Q96I24	Far upstream element-binding protein 3 OS=Homo sapiens OX=9606 GN=FUBP3 PE=1 SV=2	2.92994	3.14685	2	2	2	572	61.602	8.38		4500000	FUBP3	metabolic process;regulation of biological process	cytoplasm;membrane;nucleus	DNA binding;protein binding;RNA binding	3.90723
High	Q96HS1	Serine/threonine-protein phosphatase PGAM5, mitochondrial OS=Homo sapiens OX=9606 GN=PGAM5 PE=1 SV=2	2.92922	3.46021	1	1	1	289	31.985	8.68		8300000	PGAM5	cell communication;cell death;metabolic process;regulation of biological process;response to stimulus	membrane;mitochondrion	catalytic activity;enzyme regulator activity;protein binding;signal transducer activity	2.17707
High	Q8IXT5	RNA-binding protein 12B OS=Homo sapiens OX=9606 GN=RBM12B PE=1 SV=2	2.90904	0.999001	1	1	1	1001	118.03	6.81		2800000	RBM12B			protein binding;RNA binding	0
High	Q15084	Protein disulfide-isomerase A6 OS=Homo sapiens OX=9606 GN=PDIA6 PE=1 SV=1	2.81987	3.18182	1	1	1	440	48.091	5.08		1100000	PDIA6	cellular homeostasis;metabolic process;regulation of biological process;response to stimulus;transport	cytosol;endoplasmic reticulum;membrane;organelle lumen	catalytic activity;protein binding	2.5691
High	Q9NYF8	Bcl-2-associated transcription factor 1 OS=Homo sapiens OX=9606 GN=BCLAF1 PE=1 SV=2	2.81502	1.19565	1	1	1	920	106.059	9.98		16000000	BCLAF1	cell death;metabolic process;regulation of biological process;response to stimulus	cytoplasm;nucleus	DNA binding;protein binding;RNA binding	2.1897
High	P09661	U2 small nuclear ribonucleoprotein A' OS=Homo sapiens OX=9606 GN=SNRPA1 PE=1 SV=2	2.78675	4.31373	1	1	1	255	28.398	8.62		16000000	SNRPA1	metabolic process;regulation of biological process;response to stimulus	nucleus;spliceosomal complex	protein binding;RNA binding	2.38429
High	P63104	14-3-3 protein zeta/delta OS=Homo sapiens OX=9606 GN=YWHAZ PE=1 SV=1	2.77702	5.71429	1	1	1	245	27.728	4.79			YWHAZ	cell organization and biogenesis;metabolic process;regulation of biological process;response to stimulus;transport	cytoplasm;cytosol;membrane;mitochondrion;nucleus	catalytic activity;protein binding;RNA binding	2.15556
High	Q9UI10	Translation initiation factor eIF-2B subunit delta OS=Homo sapiens OX=9606 GN=EIF2B4 PE=1 SV=2	2.76981	2.10325	1	1	1	523	57.521	9.38		4500000	EIF2B4	metabolic process;regulation of biological process;response to stimulus	cytoplasm;cytosol	protein binding;RNA binding	2.23704
High	Q09666	Neuroblast differentiation-associated protein AHNAK OS=Homo sapiens OX=9606 GN=AHNAK PE=1 SV=2	2.7602	0.305603	1	1	1	5890	628.699	6.15		3800000	AHNAK	cell organization and biogenesis;regulation of biological process	cytoplasm;cytoskeleton;cytosol;membrane;nucleus	protein binding;RNA binding;structural molecule activity	1.86426
High	P62753	40S ribosomal protein S6 OS=Homo sapiens OX=9606 GN=RPS6 PE=1 SV=1	2.71647	4.81928	1	1	1	249	28.663	10.84		2100000	RPS6	cell death;cell differentiation;cell organization and biogenesis;cell proliferation;metabolic process;regulation of biological process;response to stimulus;transport	cytoplasm;cytosol;membrane;nucleus;ribosome	protein binding;RNA binding;structural molecule activity	1.81591
High	Q96T37	RNA-binding protein 15 OS=Homo sapiens OX=9606 GN=RBM15 PE=1 SV=2	2.66194	1.94473	1	1	1	977	107.124	10.08		2000000	RBM15	metabolic process;regulation of biological process	membrane;nucleus	protein binding;RNA binding	0
High	O43837	Isocitrate dehydrogenase [NAD] subunit beta, mitochondrial OS=Homo sapiens OX=9606 GN=IDH3B PE=1 SV=2	2.6562	4.15584	1	1	1	385	42.157	8.46			IDH3B	metabolic process	mitochondrion;nucleus;organelle lumen	catalytic activity;metal ion binding;nucleotide binding	0
High	P49406	39S ribosomal protein L19, mitochondrial OS=Homo sapiens OX=9606 GN=MRPL19 PE=1 SV=2	2.64878	3.08219	1	1	1	292	33.514	9.5		2200000	MRPL19	cell organization and biogenesis;metabolic process	membrane;mitochondrion;nucleus;ribosome	structural molecule activity	2.08264
High	Q9H4L5	Oxysterol-binding protein-related protein 3 OS=Homo sapiens OX=9606 GN=OSBPL3 PE=1 SV=1	2.63463	1.24014	1	2	1	887	101.16	6.87		5800000	OSBPL3	metabolic process;transport	cytoplasm;cytosol;endoplasmic reticulum;membrane;nucleus	protein binding;transporter activity	0
High	Q96GY0	Zinc finger C2HC domain-containing protein 1A OS=Homo sapiens OX=9606 GN=ZC2HC1A PE=1 SV=2	2.62561	5.53846	2	2	2	325	35.07	9.82		5200000	ZC2HC1A			metal ion binding;protein binding	1.74791
High	P31930	Cytochrome b-c1 complex subunit 1, mitochondrial OS=Homo sapiens OX=9606 GN=UQCRC1 PE=1 SV=3	2.62389	3.54167	2	2	2	480	52.612	6.37		3200000	UQCRC1	metabolic process;response to stimulus;transport	cytosol;membrane;mitochondrion	catalytic activity;metal ion binding;protein binding;transporter activity	1.69899
High	P35249	Replication factor C subunit 4 OS=Homo sapiens OX=9606 GN=RFC4 PE=1 SV=2	2.58153	2.47934	1	1	1	363	39.657	8.02		3000000	RFC4	cell organization and biogenesis;cellular homeostasis;metabolic process;regulation of biological process;response to stimulus	nucleus	catalytic activity;DNA binding;nucleotide binding;protein binding	0
High	Q8TDN6	Ribosome biogenesis protein BRX1 homolog OS=Homo sapiens OX=9606 GN=BRIX1 PE=1 SV=2	2.52456	3.96601	2	2	2	353	41.375	9.92		4100000	BRIX1	cell organization and biogenesis	nucleus	RNA binding	1.7268
High	Q9HCE1	Helicase MOV-10 OS=Homo sapiens OX=9606 GN=MOV10 PE=1 SV=2	2.50822	0.897308	1	1	1	1003	113.599	8.82		4200000	MOV10	metabolic process;regulation of biological process;response to stimulus	cytoplasm;cytosol	catalytic activity;nucleotide binding;protein binding;RNA binding	1.78788
High	O00410	Importin-5 OS=Homo sapiens OX=9606 GN=IPO5 PE=1 SV=4	2.48241	1.27621	1	1	1	1097	123.55	4.94		1600000	IPO5	regulation of biological process;response to stimulus;transport	cytoplasm;membrane;nucleus	enzyme regulator activity;protein binding;RNA binding;transporter activity	2.39206
High	Q9UHR5	SAP30-binding protein OS=Homo sapiens OX=9606 GN=SAP30BP PE=1 SV=1	2.46231	3.24675	1	1	1	308	33.85	4.84		2100000	SAP30BP	cell death;metabolic process;regulation of biological process	cytoskeleton;nucleus	protein binding	2.24905
High	P61221	ATP-binding cassette sub-family E member 1 OS=Homo sapiens OX=9606 GN=ABCE1 PE=1 SV=1	2.45767	2.00334	1	1	1	599	67.271	8.34		3300000	ABCE1	cell organization and biogenesis;metabolic process;regulation of biological process;transport	cytoplasm;cytosol;membrane;mitochondrion;organelle lumen	catalytic activity;enzyme regulator activity;metal ion binding;nucleotide binding;protein binding	2.44045
High	P42704	Leucine-rich PPR motif-containing protein, mitochondrial OS=Homo sapiens OX=9606 GN=LRPPRC PE=1 SV=3	2.4537	0.789096	1	1	1	1394	157.805	6.13			LRPPRC	cellular component movement;metabolic process;regulation of biological process;transport	chromosome;cytoplasm;cytoskeleton;membrane;mitochondrion;nucleus	catalytic activity;DNA binding;protein binding;RNA binding	1.9417
High	Q9P2J5	Leucine--tRNA ligase, cytoplasmic OS=Homo sapiens OX=9606 GN=LARS PE=1 SV=2	2.43598	1.70068	2	2	2	1176	134.379	7.3		5200000	LARS	cell communication;cell organization and biogenesis;metabolic process;regulation of biological process;response to stimulus;transport	cytoplasm;cytosol;endoplasmic reticulum;vacuole	catalytic activity;enzyme regulator activity;nucleotide binding;protein binding	0
High	Q9NQ55	Suppressor of SWI4 1 homolog OS=Homo sapiens OX=9606 GN=PPAN PE=2 SV=1	2.40972	4.43975	2	2	2	473	53.161	10.13		4800000	PPAN; PPAN-P2RY11	cell organization and biogenesis	nucleus	RNA binding	4.57199
High	P19784	Casein kinase II subunit alpha' OS=Homo sapiens OX=9606 GN=CSNK2A2 PE=1 SV=1	2.37789	2.57143	1	1	1	350	41.187	8.56		6400000	CSNK2A2	cell communication;cell death;metabolic process;regulation of biological process;response to stimulus	chromosome;cytoplasm;cytosol;membrane;nucleus	catalytic activity;nucleotide binding;protein binding	2.09862
High	P14868	Aspartate--tRNA ligase, cytoplasmic OS=Homo sapiens OX=9606 GN=DARS PE=1 SV=2	2.37345	1.79641	1	1	1	501	57.1	6.55		3800000	DARS	cell organization and biogenesis;metabolic process	cytoplasm;cytosol;membrane	catalytic activity;nucleotide binding;protein binding;RNA binding	2.13006
High	Q9Y4L1	Hypoxia up-regulated protein 1 OS=Homo sapiens OX=9606 GN=HYOU1 PE=1 SV=1	2.31849	0.900901	1	1	1	999	111.266	5.22			HYOU1	regulation of biological process;response to stimulus;transport	endoplasmic reticulum;extracellular;membrane;organelle lumen	nucleotide binding;protein binding	2.04624
High	P15924	Desmoplakin OS=Homo sapiens OX=9606 GN=DSP PE=1 SV=3	2.27868	0.383142	1	1	1	2871	331.569	6.81		980000	DSP	cell death;cell differentiation;cell organization and biogenesis;metabolic process;regulation of biological process;response to stimulus;transport	cytoplasm;cytoskeleton;membrane;nucleus	catalytic activity;motor activity;protein binding;RNA binding;structural molecule activity	2.21215
High	Q9BV20	Methylthioribose-1-phosphate isomerase OS=Homo sapiens OX=9606 GN=MRI1 PE=1 SV=1	2.25407	2.98103	1	1	1	369	39.125	6.3		3700000	MRI1	metabolic process	cytoplasm;cytosol;nucleus	catalytic activity;protein binding	2.32746
High	O76031	ATP-dependent Clp protease ATP-binding subunit clpX-like, mitochondrial OS=Homo sapiens OX=9606 GN=CLPX PE=1 SV=2	2.2498	1.57978	1	1	1	633	69.181	7.58		2100000	CLPX	metabolic process;regulation of biological process	cytosol;membrane;mitochondrion;organelle lumen	catalytic activity;enzyme regulator activity;metal ion binding;nucleotide binding;protein binding	2.69989
High	Q12933	TNF receptor-associated factor 2 OS=Homo sapiens OX=9606 GN=TRAF2 PE=1 SV=2	2.2383	2.59481	1	1	1	501	55.823	7.53		1900000	TRAF2	cell death;cell organization and biogenesis;metabolic process;regulation of biological process;response to stimulus	cytoplasm;cytosol;membrane	catalytic activity;metal ion binding;protein binding;signal transducer activity	2.15063
High	Q9NUQ8	ATP-binding cassette sub-family F member 3 OS=Homo sapiens OX=9606 GN=ABCF3 PE=1 SV=2	2.2301	3.24401	2	2	2	709	79.695	6.34		1300000	ABCF3	defense response;response to stimulus	membrane	catalytic activity;nucleotide binding;protein binding	1.6914
High	P27708	CAD protein OS=Homo sapiens OX=9606 GN=CAD PE=1 SV=3	2.20747	0.764045	2	2	2	2225	242.829	6.46		5700000	CAD	metabolic process	cytoplasm;cytosol;membrane;nucleus	catalytic activity;metal ion binding;nucleotide binding;protein binding	1.81982
High	P29508	Serpin B3 OS=Homo sapiens OX=9606 GN=SERPINB3 PE=1 SV=2	2.15385	2.5641	1	1	1	390	44.537	6.81			SERPINB3	cell communication;regulation of biological process;transport	cytoplasm;extracellular;nucleus;organelle lumen	enzyme regulator activity;protein binding;receptor activity	2.01577
High	P53618	Coatomer subunit beta OS=Homo sapiens OX=9606 GN=COPB1 PE=1 SV=3	2.15193	0.839454	1	1	1	953	107.074	6.05		3900000	COPB1	transport	cytoplasm;cytosol;Golgi;membrane	protein binding;structural molecule activity	0
High	Q9UHI6	Probable ATP-dependent RNA helicase DDX20 OS=Homo sapiens OX=9606 GN=DDX20 PE=1 SV=2	2.11338	3.03398	2	2	2	824	92.183	6.95		2700000	DDX20	cell organization and biogenesis;metabolic process;regulation of biological process;transport	cytoplasm;cytoskeleton;cytosol;membrane;nucleus	catalytic activity;DNA binding;nucleotide binding;protein binding	0
High	Q09161	Nuclear cap-binding protein subunit 1 OS=Homo sapiens OX=9606 GN=NCBP1 PE=1 SV=1	2.05988	1.39241	1	1	1	790	91.781	6.43		3100000	NCBP1	cell organization and biogenesis;metabolic process;regulation of biological process;response to stimulus;transport	cytoplasm;cytosol;mitochondrion;nucleus	protein binding;RNA binding	0
High	P54886	Delta-1-pyrroline-5-carboxylate synthase OS=Homo sapiens OX=9606 GN=ALDH18A1 PE=1 SV=2	2.0473	1.25786	1	1	1	795	87.248	7.12		3500000	ALDH18A1	metabolic process	cytoplasm;cytosol;membrane;mitochondrion	catalytic activity;nucleotide binding;protein binding;RNA binding	2.10524
High	P47897	Glutamine--tRNA ligase OS=Homo sapiens OX=9606 GN=QARS PE=1 SV=1	2.03049	1.03226	1	1	1	775	87.743	7.15		3000000	QARS	metabolic process;regulation of biological process	cytoplasm;cytosol;organelle lumen	catalytic activity;enzyme regulator activity;nucleotide binding;protein binding	1.91636
High	A5YKK6	CCR4-NOT transcription complex subunit 1 OS=Homo sapiens OX=9606 GN=CNOT1 PE=1 SV=2	2.01968	0.420875	1	1	1	2376	266.768	7.11		1900000	CNOT1	development;metabolic process;regulation of biological process;response to stimulus	cytoplasm;cytosol;membrane;nucleus	catalytic activity;protein binding;RNA binding;structural molecule activity	1.81173
High	Q13601	KRR1 small subunit processome component homolog OS=Homo sapiens OX=9606 GN=KRR1 PE=1 SV=4	2.01412	2.3622	1	1	1	381	43.638	9.77		16000000	KRR1	metabolic process	cytoplasm;membrane;nucleus	protein binding;RNA binding	2.35494
High	P53621	Coatomer subunit alpha OS=Homo sapiens OX=9606 GN=COPA PE=1 SV=2	2.01408	1.79739	2	2	2	1224	138.258	7.66		2700000	COPA	regulation of biological process;transport	cytoplasm;cytosol;extracellular;Golgi;membrane	protein binding;structural molecule activity	1.72547
High	P38606	V-type proton ATPase catalytic subunit A OS=Homo sapiens OX=9606 GN=ATP6V1A PE=1 SV=2	1.99482	1.45867	1	1	1	617	68.26	5.52		3600000	ATP6V1A	cellular homeostasis;metabolic process;regulation of biological process;response to stimulus;transport	cytosol;membrane;mitochondrion	catalytic activity;nucleotide binding;transporter activity	2.47051
High	P33993	DNA replication licensing factor MCM7 OS=Homo sapiens OX=9606 GN=MCM7 PE=1 SV=4	1.94577	2.08623	1	1	1	719	81.257	6.46		2700000	MCM7	cell proliferation;metabolic process;regulation of biological process;response to stimulus	chromosome;cytosol;membrane;nucleus	catalytic activity;DNA binding;nucleotide binding;protein binding	1.90644
High	P48556	26S proteasome non-ATPase regulatory subunit 8 OS=Homo sapiens OX=9606 GN=PSMD8 PE=1 SV=2	1.92702	2.85714	1	1	1	350	39.587	9.7			PSMD8	cell organization and biogenesis;metabolic process;regulation of biological process;response to stimulus;transport	cytosol;nucleus;proteasome	catalytic activity	0
High	P00558	Phosphoglycerate kinase 1 OS=Homo sapiens OX=9606 GN=PGK1 PE=1 SV=3	1.92702	4.07674	1	1	1	417	44.586	8.1		5200000	PGK1	cell differentiation;metabolic process;regulation of biological process;response to stimulus	cytoplasm;cytosol;membrane	catalytic activity;nucleotide binding;protein binding	2.05553
High	P11586	C-1-tetrahydrofolate synthase, cytoplasmic OS=Homo sapiens OX=9606 GN=MTHFD1 PE=1 SV=3	1.91507	1.17647	1	1	1	935	101.495	7.3		2500000	MTHFD1	metabolic process	cytoplasm;cytosol;membrane;mitochondrion	catalytic activity;nucleotide binding;protein binding	0
High	Q96HC4	PDZ and LIM domain protein 5 OS=Homo sapiens OX=9606 GN=PDLIM5 PE=1 SV=5	1.91471	1.51007	1	1	1	596	63.904	8.21		2000000	PDLIM5	cell growth;regulation of biological process	cytoplasm;cytoskeleton;cytosol;membrane	metal ion binding;protein binding	1.76388
High	Q92973	Transportin-1 OS=Homo sapiens OX=9606 GN=TNPO1 PE=1 SV=2	1.91116	1.22494	1	1	1	898	102.289	4.98		1700000	TNPO1	cellular component movement;regulation of biological process;transport	cytoplasm;cytosol;membrane;nucleus	protein binding;RNA binding;transporter activity	1.60041
High	P07339	Cathepsin D OS=Homo sapiens OX=9606 GN=CTSD PE=1 SV=1	1.89415	1.94175	1	1	1	412	44.524	6.54		2400000	CTSD	metabolic process;transport	extracellular;membrane;organelle lumen;vacuole	catalytic activity;protein binding	2.08513
High	Q08188	Protein-glutamine gamma-glutamyltransferase E OS=Homo sapiens OX=9606 GN=TGM3 PE=1 SV=4	1.88339	1.2987	1	1	1	693	76.584	5.86		4800000	TGM3	cell differentiation;cell organization and biogenesis;metabolic process	cytoplasm	catalytic activity;metal ion binding	2.10853
High	O00442	RNA 3'-terminal phosphate cyclase OS=Homo sapiens OX=9606 GN=RTCA PE=1 SV=1	1.86774	2.73224	1	1	1	366	39.311	7.85		4200000	RTCA	metabolic process	nucleus	catalytic activity;nucleotide binding;RNA binding	0
High	O96019	Actin-like protein 6A OS=Homo sapiens OX=9606 GN=ACTL6A PE=1 SV=1	1.84986	2.331	1	1	1	429	47.43	5.6		6800000	ACTL6A	cell organization and biogenesis;metabolic process;regulation of biological process;response to stimulus	membrane;nucleus	DNA binding;protein binding	1.74904
High	Q9H0A0	RNA cytidine acetyltransferase OS=Homo sapiens OX=9606 GN=NAT10 PE=1 SV=2	1.83091	0.878049	1	1	1	1025	115.657	8.27		2500000	NAT10	metabolic process;regulation of biological process	membrane;nucleus	catalytic activity;nucleotide binding;protein binding;RNA binding	1.75432
High	Q5T749	Keratinocyte proline-rich protein OS=Homo sapiens OX=9606 GN=KPRP PE=1 SV=1	1.81304	1.38169	1	1	1	579	64.093	8.27		2200000	KPRP		cytoplasm	protein binding	1.85771
High	Q12788	Transducin beta-like protein 3 OS=Homo sapiens OX=9606 GN=TBL3 PE=1 SV=2	1.78861	1.48515	1	1	1	808	88.978	6.9		4800000	TBL3	metabolic process	nucleus	protein binding;RNA binding	2.21143
High	P35250	Replication factor C subunit 2 OS=Homo sapiens OX=9606 GN=RFC2 PE=1 SV=3	1.77263	2.54237	1	1	1	354	39.132	6.44		1900000	RFC2	cell organization and biogenesis;cellular homeostasis;metabolic process;regulation of biological process;response to stimulus	nucleus	catalytic activity;DNA binding;nucleotide binding;protein binding	1.61748
High	O95793	Double-stranded RNA-binding protein Staufen homolog 1 OS=Homo sapiens OX=9606 GN=STAU1 PE=1 SV=2	1.76955	1.7331	1	1	1	577	63.143	9.44		2800000	STAU1	regulation of biological process;response to stimulus	cytoplasm;cytosol;endoplasmic reticulum;membrane	protein binding;RNA binding	0
High	Q15645	Pachytene checkpoint protein 2 homolog OS=Homo sapiens OX=9606 GN=TRIP13 PE=1 SV=2	1.76422	2.31481	1	1	1	432	48.52	6.09		3800000	TRIP13	cell differentiation;cell organization and biogenesis;metabolic process;regulation of biological process;response to stimulus	nucleus	catalytic activity;nucleotide binding;protein binding;RNA binding	1.62176
High	Q8IWZ8	SURP and G-patch domain-containing protein 1 OS=Homo sapiens OX=9606 GN=SUGP1 PE=1 SV=2	1.76045	1.70543	1	1	1	645	72.425	7.61		5300000	SUGP1	metabolic process	nucleus;spliceosomal complex	protein binding;RNA binding	1.68041
High	Q3ZCQ8	Mitochondrial import inner membrane translocase subunit TIM50 OS=Homo sapiens OX=9606 GN=TIMM50 PE=1 SV=2	1.72979	3.39943	1	1	1	353	39.622	8.37		2400000	TIMM50	cell organization and biogenesis;metabolic process;transport	membrane;mitochondrion;nucleus	catalytic activity;protein binding;RNA binding	1.94638
High	P78362	SRSF protein kinase 2 OS=Homo sapiens OX=9606 GN=SRPK2 PE=1 SV=3	1.71851	1.74419	1	1	1	688	77.478	4.97		8400000	SRPK2	cell differentiation;cell organization and biogenesis;defense response;metabolic process;regulation of biological process;response to stimulus	cytoplasm;cytosol;nucleus	catalytic activity;metal ion binding;nucleotide binding;protein binding;RNA binding	2.05037
High	P07237	Protein disulfide-isomerase OS=Homo sapiens OX=9606 GN=P4HB PE=1 SV=3	1.69767	1.5748	1	1	1	508	57.081	4.87		3200000	P4HB	cell organization and biogenesis;cellular homeostasis;metabolic process;regulation of biological process;response to stimulus	endoplasmic reticulum;extracellular;membrane;organelle lumen	catalytic activity;metal ion binding;protein binding;RNA binding	0
High	O15371	Eukaryotic translation initiation factor 3 subunit D OS=Homo sapiens OX=9606 GN=EIF3D PE=1 SV=1	1.694	2.55474	1	1	1	548	63.932	6.05		1800000	EIF3D	cell organization and biogenesis;metabolic process;regulation of biological process	cytoplasm;cytosol;membrane	protein binding;RNA binding	0
High	P13674	Prolyl 4-hydroxylase subunit alpha-1 OS=Homo sapiens OX=9606 GN=P4HA1 PE=1 SV=2	1.68319	1.87266	1	1	1	534	61.011	6.01		2400000	P4HA1	cell organization and biogenesis;metabolic process	endoplasmic reticulum;membrane;mitochondrion;organelle lumen	catalytic activity;metal ion binding;protein binding	0
High	Q9BZE4	Nucleolar GTP-binding protein 1 OS=Homo sapiens OX=9606 GN=GTPBP4 PE=1 SV=3	1.66837	1.41956	1	1	1	634	73.918	9.5		8100000	GTPBP4	cell differentiation;regulation of biological process;response to stimulus	cytoplasm;cytosol;Golgi;membrane;nucleus	catalytic activity;nucleotide binding;protein binding;RNA binding	2.23922
High	P49023	Paxillin OS=Homo sapiens OX=9606 GN=PXN PE=1 SV=3	1.65326	1.35364	1	1	1	591	64.464	6.19		5000000	PXN	cell organization and biogenesis;cellular component movement;metabolic process;regulation of biological process;response to stimulus;transport	cytoplasm;cytoskeleton;cytosol;membrane	DNA binding;metal ion binding;protein binding;transporter activity	2.0303
High	Q5JWF2	Guanine nucleotide-binding protein G(s) subunit alpha isoforms XLas OS=Homo sapiens OX=9606 GN=GNAS PE=1 SV=2	1.64226	1.54291	1	1	1	1037	110.956	5.03		5100000	GNAS	metabolic process;regulation of biological process;response to stimulus	cytosol;membrane	catalytic activity;metal ion binding;nucleotide binding;protein binding;signal transducer activity	1.92076
High	Q13045	Protein flightless-1 homolog OS=Homo sapiens OX=9606 GN=FLII PE=1 SV=2	1.61547	0.551615	1	1	1	1269	144.659	6.05		3800000	FLII	cell organization and biogenesis;development;metabolic process;regulation of biological process	cytoplasm;cytoskeleton;cytosol;nucleus	protein binding	0
High	P12268	Inosine-5'-monophosphate dehydrogenase 2 OS=Homo sapiens OX=9606 GN=IMPDH2 PE=1 SV=2	1.59843	1.55642	1	1	1	514	55.77	6.9		6800000	IMPDH2	cell organization and biogenesis;cell proliferation;metabolic process;response to stimulus;transport	cytoplasm;cytosol;extracellular;membrane;nucleus;organelle lumen	catalytic activity;DNA binding;metal ion binding;nucleotide binding;protein binding;RNA binding	1.80914
High	O43719	HIV Tat-specific factor 1 OS=Homo sapiens OX=9606 GN=HTATSF1 PE=1 SV=1	1.58872	2.25166	1	1	1	755	85.801	4.4		2200000	HTATSF1	metabolic process;regulation of biological process	nucleus;spliceosomal complex	RNA binding	0
High	Q96GM8	Target of EGR1 protein 1 OS=Homo sapiens OX=9606 GN=TOE1 PE=1 SV=1	1.58637	1.56863	1	1	1	510	56.512	7.18		4200000	TOE1	metabolic process	cytoplasm;nucleus	catalytic activity;metal ion binding;protein binding;RNA binding	0
High	Q8TDB6	E3 ubiquitin-protein ligase DTX3L OS=Homo sapiens OX=9606 GN=DTX3L PE=1 SV=1	1.55674	1.08108	1	1	1	740	83.501	8.06		2100000	DTX3L	cell organization and biogenesis;metabolic process;regulation of biological process;response to stimulus;transport	cytoplasm;cytosol;endosome;nucleus;vacuole	catalytic activity;enzyme regulator activity;metal ion binding;protein binding;RNA binding	2.12499
High	Q96T58	Msx2-interacting protein OS=Homo sapiens OX=9606 GN=SPEN PE=1 SV=1	1.53805	0.191048	1	1	1	3664	402.004	7.64		2400000	SPEN	metabolic process;regulation of biological process;response to stimulus	nucleus	DNA binding;protein binding;RNA binding	1.69593
High	Q9BZJ0	Crooked neck-like protein 1 OS=Homo sapiens OX=9606 GN=CRNKL1 PE=1 SV=4	1.50612	0.825472	1	1	1	848	100.389	8		3800000	CRNKL1	cell organization and biogenesis;metabolic process	cytoplasm;nucleus;spliceosomal complex	catalytic activity;protein binding;RNA binding	1.74235
High	O94925	Glutaminase kidney isoform, mitochondrial OS=Homo sapiens OX=9606 GN=GLS PE=1 SV=1	1.4912	1.19581	1	1	1	669	73.414	7.77		24000000	GLS	cell communication;cell organization and biogenesis;metabolic process;regulation of biological process;response to stimulus;transport	cytoplasm;cytosol;mitochondrion;organelle lumen	catalytic activity;protein binding	2.09456
High	Q92616	eIF-2-alpha kinase activator GCN1 OS=Homo sapiens OX=9606 GN=GCN1 PE=1 SV=6	1.48254	0.299513	1	1	1	2671	292.572	7.47		2600000	GCN1L1; GCN1	cell communication;metabolic process;regulation of biological process;response to stimulus	cytoplasm;cytosol;membrane;ribosome	enzyme regulator activity;protein binding;RNA binding	0
High	P06733	Alpha-enolase OS=Homo sapiens OX=9606 GN=ENO1 PE=1 SV=2	1.46357	2.30415	1	1	1	434	47.139	7.39			ENO1	metabolic process;regulation of biological process;response to stimulus	cell surface;cytoplasm;cytosol;membrane;nucleus	catalytic activity;DNA binding;metal ion binding;protein binding;RNA binding	0
High	Q04637	Eukaryotic translation initiation factor 4 gamma 1 OS=Homo sapiens OX=9606 GN=EIF4G1 PE=1 SV=4	1.42841	0.562852	1	1	1	1599	175.382	5.33		5400000	EIF4G1	cell organization and biogenesis;defense response;metabolic process;regulation of biological process;response to stimulus	cytoplasm;cytosol;membrane;nucleus	nucleotide binding;protein binding;RNA binding;structural molecule activity	1.62103
High	P14866	Heterogeneous nuclear ribonucleoprotein L OS=Homo sapiens OX=9606 GN=HNRNPL PE=1 SV=2	1.42377	1.52801	1	1	1	589	64.092	8.22		2600000	HNRNPL	metabolic process;regulation of biological process	cytoplasm;membrane;nucleus	DNA binding;protein binding;RNA binding	0
High	P61626	Lysozyme C OS=Homo sapiens OX=9606 GN=LYZ PE=1 SV=1	1.42366	6.08108	1	1	1	148	16.526	9.16		970000	LYZ	defense response;metabolic process;response to stimulus;transport	extracellular;organelle lumen	catalytic activity;protein binding	1.84231
High	P26358	DNA (cytosine-5)-methyltransferase 1 OS=Homo sapiens OX=9606 GN=DNMT1 PE=1 SV=2	1.42136	0.680693	1	1	1	1616	183.05	7.75		3100000	DNMT1	cell organization and biogenesis;metabolic process;regulation of biological process;response to stimulus	nucleus	catalytic activity;DNA binding;metal ion binding;nucleotide binding;protein binding;RNA binding	0
High	Q5T750	Skin-specific protein 32 OS=Homo sapiens OX=9606 GN=XP32 PE=1 SV=1	1.4115	3.2	1	1	1	250	26.219	7.97		3100000	C1orf68	cell differentiation;metabolic process	cytoplasm;cytoskeleton	structural molecule activity	2.03606
High	O60884	DnaJ homolog subfamily A member 2 OS=Homo sapiens OX=9606 GN=DNAJA2 PE=1 SV=1	1.39276	1.69903	1	1	1	412	45.717	6.48		3600000	DNAJA2	metabolic process;regulation of biological process;response to stimulus	cytosol;membrane	enzyme regulator activity;metal ion binding;nucleotide binding;protein binding	1.93617
High	P20700	Lamin-B1 OS=Homo sapiens OX=9606 GN=LMNB1 PE=1 SV=2	1.34477	1.36519	1	1	1	586	66.368	5.16		4200000	LMNB1	regulation of biological process;response to stimulus	membrane;nucleus	catalytic activity;motor activity;protein binding;structural molecule activity	0
High	P50990	T-complex protein 1 subunit theta OS=Homo sapiens OX=9606 GN=CCT8 PE=1 SV=4	1.34256	1.82482	1	1	1	548	59.583	5.6		810000	CCT8	cell organization and biogenesis;metabolic process;regulation of biological process;transport	cytoplasm;cytoskeleton;cytosol;extracellular;organelle lumen	catalytic activity;nucleotide binding;protein binding	0
High	P00338	L-lactate dehydrogenase A chain OS=Homo sapiens OX=9606 GN=LDHA PE=1 SV=2	1.3256	2.40964	1	1	1	332	36.665	8.27		4700000	LDHA	metabolic process;regulation of biological process;response to stimulus	cytoplasm;cytosol;membrane;nucleus	catalytic activity;nucleotide binding;protein binding	0
High	P06748	Nucleophosmin OS=Homo sapiens OX=9606 GN=NPM1 PE=1 SV=2	1.27984	3.06122	1	1	1	294	32.555	4.78		3600000	NPM1	cell growth;cell organization and biogenesis;cellular homeostasis;metabolic process;regulation of biological process;response to stimulus;transport	cytoplasm;cytoskeleton;cytosol;membrane;nucleus	DNA binding;enzyme regulator activity;protein binding;RNA binding	1.82795
High	Q9Y5L0	Transportin-3 OS=Homo sapiens OX=9606 GN=TNPO3 PE=1 SV=3	1.26384	0.758397	1	1	1	923	104.136	5.57		4100000	TNPO3	transport	cytoplasm;membrane;nucleus	protein binding;receptor activity;transporter activity	0
High	Q6UXN9	WD repeat-containing protein 82 OS=Homo sapiens OX=9606 GN=WDR82 PE=1 SV=1	1.25344	2.23642	1	1	1	313	35.056	7.69		9300000	WDR82	cell organization and biogenesis;metabolic process	chromosome;membrane;nucleus	catalytic activity;protein binding	0
High	O00231	26S proteasome non-ATPase regulatory subunit 11 OS=Homo sapiens OX=9606 GN=PSMD11 PE=1 SV=3	1.25259	1.65877	1	1	1	422	47.434	6.48		2600000	PSMD11	cell differentiation;cell organization and biogenesis;metabolic process;regulation of biological process;response to stimulus;transport	cytoplasm;cytosol;extracellular;membrane;nucleus;organelle lumen;proteasome	catalytic activity;protein binding;structural molecule activity	0
High	Q9UIA9	Exportin-7 OS=Homo sapiens OX=9606 GN=XPO7 PE=1 SV=3	1.25173	0.643974	1	1	1	1087	123.828	6.32		4100000	XPO7	transport	cytoplasm;nucleus	protein binding;transporter activity	0
High	P01008	Antithrombin-III OS=Homo sapiens OX=9606 GN=SERPINC1 PE=1 SV=1	1.25166	1.50862	1	1	1	464	52.569	6.71			SERPINC1	coagulation;defense response;metabolic process;regulation of biological process;response to stimulus;transport	extracellular;membrane;organelle lumen	enzyme regulator activity;protein binding	0
High	O60306	RNA helicase aquarius OS=Homo sapiens OX=9606 GN=AQR PE=1 SV=4	1.24603	0.47138	1	1	1	1485	171.186	6.37		2800000	AQR	metabolic process;response to stimulus	membrane;nucleus;spliceosomal complex	catalytic activity;DNA binding;nucleotide binding;protein binding;RNA binding	1.81754
High	Q9H2A2	Aldehyde dehydrogenase family 8 member A1 OS=Homo sapiens OX=9606 GN=ALDH8A1 PE=1 SV=1	1.24238	1.64271	1	1	1	487	53.367	7.14		3900000	ALDH8A1	metabolic process	cytoplasm;cytosol	catalytic activity	1.87731
High	P25391	Laminin subunit alpha-1 OS=Homo sapiens OX=9606 GN=LAMA1 PE=1 SV=2	1.22207	0.390244	1	1	1	3075	336.867	6.35		6700000	LAMA1	cell organization and biogenesis;regulation of biological process;response to stimulus	cytoskeleton;extracellular;membrane	catalytic activity;motor activity;protein binding;structural molecule activity	0
High	Q86Y56	Dynein assembly factor 5, axonemal OS=Homo sapiens OX=9606 GN=DNAAF5 PE=1 SV=4	1.22163	0.935673	1	1	1	855	93.462	6.42		1800000	HEATR2; DNAAF5	cell organization and biogenesis;cellular component movement	cytoplasm	protein binding	0
High	O95373	Importin-7 OS=Homo sapiens OX=9606 GN=IPO7 PE=1 SV=1	1.19784	0.770713	1	1	1	1038	119.44	4.82		6300000	IPO7	defense response;regulation of biological process;response to stimulus;transport	cytoplasm;cytosol;membrane;nucleus	enzyme regulator activity;protein binding;transporter activity	1.71885
High	Q15287	RNA-binding protein with serine-rich domain 1 OS=Homo sapiens OX=9606 GN=RNPS1 PE=1 SV=1	1.1895	2.62295	1	1	1	305	34.188	11.84		4100000	RNPS1	metabolic process;regulation of biological process;transport	cytoplasm;cytosol;nucleus	protein binding;RNA binding	1.74868
Medium	Q9NYK5	39S ribosomal protein L39, mitochondrial OS=Homo sapiens OX=9606 GN=MRPL39 PE=1 SV=3	1.18131	2.07101	1	1	1	338	38.687	7.65		3100000	MRPL39	cell organization and biogenesis;metabolic process	membrane;mitochondrion;ribosome	nucleotide binding;RNA binding	0
Medium	Q2TBE0	CWF19-like protein 2 OS=Homo sapiens OX=9606 GN=CWF19L2 PE=1 SV=4	1.1762	1.00671	1	1	1	894	103.722	8.65		2400000	CWF19L2			catalytic activity;protein binding	0
Medium	Q9UG63	ATP-binding cassette sub-family F member 2 OS=Homo sapiens OX=9606 GN=ABCF2 PE=1 SV=2	1.16717	1.1236	1	1	1	623	71.245	7.37		3900000	ABCF2	transport	membrane;mitochondrion	catalytic activity;nucleotide binding;transporter activity	1.68138
Medium	Q9HCD5	Nuclear receptor coactivator 5 OS=Homo sapiens OX=9606 GN=NCOA5 PE=1 SV=2	1.15745	2.9361	1	1	1	579	65.496	9.6		3300000	NCOA5	metabolic process;regulation of biological process	cytoskeleton;nucleus	protein binding;RNA binding	0
Medium	Q96GQ7	Probable ATP-dependent RNA helicase DDX27 OS=Homo sapiens OX=9606 GN=DDX27 PE=1 SV=2	1.15329	1.00503	1	1	1	796	89.779	9.28		3600000	DDX27	metabolic process	chromosome;cytoplasm;nucleus	catalytic activity;nucleotide binding;protein binding;RNA binding	1.90551
Medium	Q96JJ7	Protein disulfide-isomerase TMX3 OS=Homo sapiens OX=9606 GN=TMX3 PE=1 SV=2	1.13507	2.42291	1	1	1	454	51.839	4.91			TMX3	cellular homeostasis;metabolic process;regulation of biological process;response to stimulus;transport	cell surface;endoplasmic reticulum;membrane	catalytic activity;metal ion binding;protein binding	0
Medium	O75746	Calcium-binding mitochondrial carrier protein Aralar1 OS=Homo sapiens OX=9606 GN=SLC25A12 PE=1 SV=2	1.13188	1.32743	1	1	1	678	74.715	8.38		2500000	SLC25A12	metabolic process;response to stimulus;transport	membrane;mitochondrion	metal ion binding;transporter activity	0
Medium	Q15293	Reticulocalbin-1 OS=Homo sapiens OX=9606 GN=RCN1 PE=1 SV=1	1.11873	2.1148	1	1	1	331	38.866	5		7700000	RCN1	metabolic process	endoplasmic reticulum;organelle lumen	metal ion binding;protein binding	1.68596
Medium	Q9UBS4	DnaJ homolog subfamily B member 11 OS=Homo sapiens OX=9606 GN=DNAJB11 PE=1 SV=1	1.09653	2.23464	1	1	1	358	40.489	6.18		3600000	DNAJB11	metabolic process;regulation of biological process	cytoplasm;endoplasmic reticulum;membrane;nucleus;organelle lumen	protein binding	0
Medium	Q96P16	Regulation of nuclear pre-mRNA domain-containing protein 1A OS=Homo sapiens OX=9606 GN=RPRD1A PE=1 SV=1	1.09464	2.24359	1	1	1	312	35.698	7.55		2600000	RPRD1A	metabolic process;regulation of biological process		protein binding	1.71915
Medium	Q14137	Ribosome biogenesis protein BOP1 OS=Homo sapiens OX=9606 GN=BOP1 PE=1 SV=2	1.09023	0.938338	1	1	1	746	83.577	6.19		5200000	BOP1	cell organization and biogenesis;cell proliferation;metabolic process;regulation of biological process	nucleus	protein binding;RNA binding	2.06209
Medium	Q9H7B2	Ribosome production factor 2 homolog OS=Homo sapiens OX=9606 GN=RPF2 PE=1 SV=2	1.07748	2.61438	1	1	1	306	35.56	9.99		8500000	RPF2	cell organization and biogenesis;metabolic process;regulation of biological process	nucleus	RNA binding	2.02451
Medium	Q9Y5M8	Signal recognition particle receptor subunit beta OS=Homo sapiens OX=9606 GN=SRPRB PE=1 SV=3	1.0435	2.58303	1	1	1	271	29.684	9.04		4200000	SRPRB	regulation of biological process;response to stimulus	cytoplasm;endoplasmic reticulum;membrane	nucleotide binding	1.66156
Medium	O14979	Heterogeneous nuclear ribonucleoprotein D-like OS=Homo sapiens OX=9606 GN=HNRNPDL PE=1 SV=3	1.03834	1.90476	1	1	1	420	46.409	9.57		3100000	HNRNPDL; HNRPDL	metabolic process;regulation of biological process;response to stimulus	cytoplasm;cytosol;nucleus;spliceosomal complex	DNA binding;protein binding;RNA binding	0
Medium	Q9H8J5	MANSC domain-containing protein 1 OS=Homo sapiens OX=9606 GN=MANSC1 PE=2 SV=1	1.03489	1.62413	1	1	1	431	46.781	6.54		2200000	MANSC1		membrane		0
Medium	P20591	Interferon-induced GTP-binding protein Mx1 OS=Homo sapiens OX=9606 GN=MX1 PE=1 SV=4	1.03334	5.13595	1	1	1	662	75.473	5.83			MX1	cell death;cell organization and biogenesis;defense response;regulation of biological process;response to stimulus	cytoplasm;cytosol;endoplasmic reticulum;membrane;nucleus	catalytic activity;nucleotide binding;protein binding	0
Medium	O43852	Calumenin OS=Homo sapiens OX=9606 GN=CALU PE=1 SV=2	1.03021	2.22222	1	1	1	315	37.084	4.64		19000000	CALU	metabolic process	endoplasmic reticulum;extracellular;Golgi;membrane;organelle lumen	metal ion binding;protein binding	1.73641
Medium	P62917	60S ribosomal protein L8 OS=Homo sapiens OX=9606 GN=RPL8 PE=1 SV=2	1.02854	2.72374	1	1	1	257	28.007	11.03		2900000	RPL8	cell organization and biogenesis;metabolic process;response to stimulus;transport	cytoplasm;cytosol;membrane;ribosome	RNA binding;structural molecule activity	1.84217
Medium	Q4G176	Acyl-CoA synthetase family member 3, mitochondrial OS=Homo sapiens OX=9606 GN=ACSF3 PE=1 SV=3	1.0253	1.5625	1	1	1	576	64.089	8.37		810000	ACSF3	metabolic process	mitochondrion;organelle lumen	catalytic activity;nucleotide binding	0
Medium	Q9HC44	Vasculin-like protein 1 OS=Homo sapiens OX=9606 GN=GPBP1L1 PE=1 SV=1	1.02406	4.85232	1	1	1	474	52.269	6.84		33000000	GPBP1L1	metabolic process;regulation of biological process	nucleus	DNA binding	2.9964
Medium	Q6DD87	Zinc finger protein 787 OS=Homo sapiens OX=9606 GN=ZNF787 PE=1 SV=4	1.01737	1.83246	1	1	1	382	40.403	7.96		9000000	ZNF787	metabolic process;regulation of biological process	nucleus	DNA binding;metal ion binding	2.09535
Medium	Q9Y4W2	Ribosomal biogenesis protein LAS1L OS=Homo sapiens OX=9606 GN=LAS1L PE=1 SV=2	1.0171	1.08992	1	1	1	734	83.013	4.73		2000000	LAS1L	cell organization and biogenesis;metabolic process	cytoplasm;membrane;nucleus	RNA binding	1.71408
Medium	P47755	F-actin-capping protein subunit alpha-2 OS=Homo sapiens OX=9606 GN=CAPZA2 PE=1 SV=3	0.995249	3.4965	1	1	1	286	32.929	5.85			CAPZA2	cell organization and biogenesis;cellular component movement;coagulation;defense response;regulation of biological process;response to stimulus;transport	cytoskeleton;cytosol;extracellular;membrane	protein binding	0
Medium	Q1KMD3	Heterogeneous nuclear ribonucleoprotein U-like protein 2 OS=Homo sapiens OX=9606 GN=HNRNPUL2 PE=1 SV=1	0.9813	0.937082	1	1	1	747	85.052	4.91		1300000	HNRNPUL2		membrane;nucleus	protein binding;RNA binding	2.06048
Medium	Q8WU90	Zinc finger CCCH domain-containing protein 15 OS=Homo sapiens OX=9606 GN=ZC3H15 PE=1 SV=1	0.978811	1.64319	1	1	1	426	48.573	5.31		2300000	ZC3H15	regulation of biological process;response to stimulus	cytoplasm;cytosol;nucleus	metal ion binding;protein binding;RNA binding	0
Medium	Q96SB4	SRSF protein kinase 1 OS=Homo sapiens OX=9606 GN=SRPK1 PE=1 SV=2	0.965773	1.0687	1	1	1	655	74.278	6.16		2000000	SRPK1	cell differentiation;cell organization and biogenesis;defense response;metabolic process;regulation of biological process;response to stimulus	cytoplasm;cytosol;endoplasmic reticulum;membrane;nucleus	catalytic activity;metal ion binding;nucleotide binding;protein binding;RNA binding	1.77806
Medium	P49760	Dual specificity protein kinase CLK2 OS=Homo sapiens OX=9606 GN=CLK2 PE=1 SV=1	0.953115	1.60321	1	1	1	499	60.053	9.66		5800000	CLK2	metabolic process;regulation of biological process;response to stimulus	nucleus	catalytic activity;nucleotide binding;protein binding	1.76844
Medium	Q17RA5	Putative uncharacterized protein C21orf62-AS1 OS=Homo sapiens OX=9606 GN=C21orf62-AS1 PE=5 SV=1	0.896881	31.6456	1	1	1	79	8.907	7.9		74000000	C21orf49; C21orf62-AS1				0
Medium	Q9UMS4	Pre-mRNA-processing factor 19 OS=Homo sapiens OX=9606 GN=PRPF19 PE=1 SV=1	0.895172	1.38889	1	1	1	504	55.146	6.61		4000000	PRPF19	cell organization and biogenesis;cell proliferation;metabolic process;regulation of biological process;response to stimulus	cytoplasm;cytoskeleton;membrane;nucleus;spliceosomal complex	catalytic activity;metal ion binding;protein binding	1.88765
Medium	Q15397	Pumilio homolog 3 OS=Homo sapiens OX=9606 GN=PUM3 PE=1 SV=3	0.888737	1.54321	1	1	1	648	73.538	9.64			KIAA0020; PUM3	regulation of biological process	chromosome;endoplasmic reticulum;nucleus	DNA binding;protein binding;RNA binding	1.72116
Medium	P28340	DNA polymerase delta catalytic subunit OS=Homo sapiens OX=9606 GN=POLD1 PE=1 SV=2	0.88306	0.903342	1	1	1	1107	123.553	7.03			POLD1	cell organization and biogenesis;cellular homeostasis;metabolic process;response to stimulus	cytosol;membrane;nucleus	catalytic activity;DNA binding;metal ion binding;nucleotide binding;protein binding	0
Medium	Q9P2I0	Cleavage and polyadenylation specificity factor subunit 2 OS=Homo sapiens OX=9606 GN=CPSF2 PE=1 SV=2	0.865823	1.02302	1	1	1	782	88.431	5.11		2800000	CPSF2	metabolic process;transport	membrane;nucleus	protein binding;RNA binding	0
Medium	Q9UNP9	Peptidyl-prolyl cis-trans isomerase E OS=Homo sapiens OX=9606 GN=PPIE PE=1 SV=1	0.864549	1.99336	1	1	1	301	33.41	5.6		4500000	PPIE	metabolic process;regulation of biological process;response to stimulus;transport	cytosol;extracellular;nucleus;organelle lumen;spliceosomal complex	catalytic activity;protein binding;RNA binding	1.67915
Medium	P84098	60S ribosomal protein L19 OS=Homo sapiens OX=9606 GN=RPL19 PE=1 SV=1	0.844057	5.10204	1	1	1	196	23.451	11.47		6300000	RPL19	cell organization and biogenesis;metabolic process;transport	cytosol;membrane;ribosome	protein binding;RNA binding;structural molecule activity	0
Medium	Q92665	28S ribosomal protein S31, mitochondrial OS=Homo sapiens OX=9606 GN=MRPS31 PE=1 SV=3	0.842846	2.27848	1	1	1	395	45.29	9.29		2800000	MRPS31	cell organization and biogenesis;metabolic process	membrane;mitochondrion;ribosome	protein binding;RNA binding;structural molecule activity	0
Medium	P50991	T-complex protein 1 subunit delta OS=Homo sapiens OX=9606 GN=CCT4 PE=1 SV=4	0.836839	1.2987	1	1	1	539	57.888	7.83		3600000	CCT4	metabolic process;regulation of biological process;transport	cytoplasm;cytoskeleton;cytosol	nucleotide binding;protein binding;RNA binding	1.68881
Medium	O75170	Serine/threonine-protein phosphatase 6 regulatory subunit 2 OS=Homo sapiens OX=9606 GN=PPP6R2 PE=1 SV=2	0.818728	1.34576	1	1	1	966	104.876	4.87			PPP6R2		cytoplasm;cytosol	protein binding	0
Medium	P68431	Histone H3.1 OS=Homo sapiens OX=9606 GN=HIST1H3A PE=1 SV=2	0.805208	5.14706	1	1	1	136	15.394	11.12		3400000	HIST1H3F; HIST1H3C; HIST1H3D; HIST1H3G; HIST1H3H; HIST1H3B; HIST1H3A; HIST1H3E; HIST1H3I; HIST1H3J	cell organization and biogenesis;coagulation;metabolic process;regulation of biological process;response to stimulus	chromosome;extracellular;membrane;nucleus	catalytic activity;DNA binding;protein binding	0
Medium	P08865	40S ribosomal protein SA OS=Homo sapiens OX=9606 GN=RPSA PE=1 SV=4	0.797512	2.71186	1	1	1	295	32.833	4.87		5900000	RPSA	cell organization and biogenesis;metabolic process;transport	cytoplasm;cytosol;membrane;nucleus;ribosome	protein binding;receptor activity;RNA binding;structural molecule activity	1.86111
Medium	Q5T280	Putative methyltransferase C9orf114 OS=Homo sapiens OX=9606 GN=SPOUT1 PE=1 SV=3	0.78728	1.8617	1	1	1	376	41.982	7.43			C9orf114; SPOUT1	cell division;metabolic process;regulation of biological process;response to stimulus	chromosome;cytoplasm;cytoskeleton	catalytic activity;RNA binding	0
Medium	Q8IX12	Cell division cycle and apoptosis regulator protein 1 OS=Homo sapiens OX=9606 GN=CCAR1 PE=1 SV=2	0.785421	0.782609	1	1	1	1150	132.739	5.76		2800000	CCAR1	cell death;metabolic process;regulation of biological process	cytoplasm	DNA binding;protein binding;RNA binding	0
Medium	Q16891	MICOS complex subunit MIC60 OS=Homo sapiens OX=9606 GN=IMMT PE=1 SV=1	0.7716	1.31926	1	1	1	758	83.626	6.48		5800000	IMMT	cell organization and biogenesis;cellular homeostasis	membrane;mitochondrion	protein binding;RNA binding	0
Medium	P08922	Proto-oncogene tyrosine-protein kinase ROS OS=Homo sapiens OX=9606 GN=ROS1 PE=1 SV=3	0.771343	0.255646	1	1	1	2347	263.747	6.11		7300000	ROS1	cell differentiation;cell proliferation;metabolic process;regulation of biological process;response to stimulus	cell surface;membrane	catalytic activity;nucleotide binding;protein binding;receptor activity;signal transducer activity	1.71492
Medium	Q96G03	Phosphoglucomutase-2 OS=Homo sapiens OX=9606 GN=PGM2 PE=1 SV=4	0.771087	0.980392	1	1	1	612	68.24	6.73		9400000	PGM2	metabolic process;transport	cytoplasm;cytosol;extracellular;organelle lumen	catalytic activity;metal ion binding;protein binding	0
