# Supplementary material for: AGD1/USP10/METTL13 complexes enhance cancer stem cells proliferation and diminish the therapeutic effect of docetaxel via CD44 m6A modification in castration resistant prostate cancer
Source: J Exp Clin Cancer Res. 2025 Jan 14;44:12. doi: 10.1186/s13046-025-03272-3 (PMC11730809; doi:10.1186/s13046-025-03272-3)
Supplement: Supplementary file 8 — Supplementary Material 8 [file 13046_2025_3272_MOESM8_ESM.xls]

Supplementary Table 5 An integrated analysis combining MeRIP-seq and mRNA-seq
geneId	chr	start	end	width	strand	diff_p_value	diff_log10p_value	diff_fdr	diff_log10fdr	diff_fc	diff_log2fc	Hyper_Hypo	annotation	BaseMean	BaseMean_control	BaseMean_case	FoldChange	log2FoldChange	p-value	q-value	Up_Down
ADGRA2	8	37842259	37843155	896	+	0.000467735	-3.33	0.030199517	-1.52	1.685293659	0.753	Hyper	3' UTR	938.7559879	250.9240282	1626.587948	6.482392139	2.696526296	0.002951843	0.159795247	Up
ADRA2C	4	3767928	3768476	548	+	0.002818383	-2.55	0.077624712	-1.11	1.968368044	0.977	Hyper	3' UTR	382.0642791	147.2087632	616.9197949	4.190781728	2.067219382	0.046468108	0.795604099	Up
AGAP2	12	57729750	57730853	200	-	0.001230269	-2.91	0.051286138	-1.29	6.190259974	2.63	Hyper	Exon	194.79582	47.95436983	341.6372702	7.124215611	2.83273118	0.020552974	0.534294166	Up
AKR1C3	10	5102563	5105656	149	+	0.009120108	-2.04	0.133967669	-0.873	0.356012549	-1.49	Hypo	Exon	290.6531261	481.7741341	99.53211808	0.206594981	-2.275122889	0.038674458	0.7427186	Down
ALDH7A1	5	126543428	126543578	150	-	0.015488166	-1.81	0.16943378	-0.771	4.438277888	2.15	Hyper	3' UTR	3520.780358	1440.861531	5600.699185	3.88704887	1.958675246	0.007415379	0.290034506	Up
ANKRD1	10	90912791	90915606	249	-	0.000724436	-3.14	0.038904514	-1.41	2.848100391	1.51	Hyper	3' UTR	1541.908257	110.4065724	2973.409942	26.93145777	4.751220418	2.43E-07	0.000147616	Up
ANOS1	X	8568244	8570566	200	-	0.034673685	-1.46	0.246603934	-0.608	0.057511728	-4.12	Hypo	Exon	223.4220926	74.7195995	372.1245856	4.980280784	2.316227083	0.046548284	0.795604099	Up
ANTXR1	2	69182552	69246334	1299	+	2.95E-06	-5.53	0.000870964	-3.06	1.662091723	0.733	Hyper	3' UTR	2975.402247	1251.274487	4699.530008	3.755794636	1.90911818	0.010259069	0.352841886	Up
ARHGEF10	8	1957940	1958541	601	+	0.001905461	-2.72	0.063095734	-1.2	1.70408819	0.769	Hyper	stop codon	3012.057817	1382.8702	4641.245434	3.356240835	1.746846244	0.018088885	0.490654828	Up
ARHGEF10	8	1957490	1957691	201	+	0.014454398	-1.84	0.164437172	-0.784	2.143546925	1.1	Hyper	3' UTR	3012.057817	1382.8702	4641.245434	3.356240835	1.746846244	0.018088885	0.490654828	Up
ARHGEF5	7	144365145	144365395	250	+	0.00676083	-2.17	0.117489755	-0.93	1.964279191	0.974	Hyper	Exon	1511.041229	2344.188032	677.8944258	0.289180909	-1.789955783	0.02753559	0.626390104	Down
ARNTL2	12	27422524	27422725	201	+	0.002951209	-2.53	0.079432823	-1.1	0.426317446	-1.23	Hypo	3' UTR	993.0740262	1775.426902	210.7211509	0.118687596	-3.074758927	0.000749938	0.065910719	Down
ARSD	X	2904319	2904719	400	-	0.004073803	-2.39	0.09332543	-1.03	2.056227653	1.04	Hyper	3' UTR	428.5523558	113.7522261	743.3524855	6.534839017	2.708151696	0.009319333	0.335518455	Up
ATF3	1	212619435	212619634	199	+	0.001862087	-2.73	0.063095734	-1.2	1.993080526	0.995	Hyper	3' UTR	2026.520748	3409.221129	643.8203674	0.188846761	-2.404712056	0.002467773	0.14181154	Down
ATP11A	13	112882673	112883423	750	+	0.002691535	-2.57	0.075857758	-1.12	1.546492675	0.629	Hyper	3' UTR	3499.696964	1445.322402	5554.071526	3.842790728	1.942154412	0.007935678	0.301697101	Up
ATP1A3	19	41966631	41967261	347	-	0.048977882	-1.31	0.294442163	-0.531	1.568080908	0.649	Hyper	3' UTR	2855.639667	829.7221198	4881.557214	5.883363958	2.556641287	0.000826913	0.068794847	Up
BCAT1	12	24829838	24842095	300	-	0.017378008	-1.76	0.178237877	-0.749	0.493116352	-1.02	Hypo	Exon	438.4455749	722.6612011	154.2299487	0.21341944	-2.228236501	0.028393814	0.634287218	Down
BGN	X	153508760	153508957	197	+	0.005248075	-2.28	0.105925373	-0.975	3.482202253	1.8	Hyper	3' UTR	412.5135194	73.6043816	751.4226572	10.20893921	3.351761061	0.001903769	0.118393226	Up
BMP7	20	57170539	57170937	398	-	0.001047129	-2.98	0.046773514	-1.33	2.445280555	1.29	Hyper	3' UTR	2434.584996	55.76089515	4813.409098	86.32230678	6.431661513	6.91E-12	3.44E-08	Up
BMP7	20	57170092	57170440	348	-	0.000794328	-3.1	0.040738028	-1.39	3.784230587	1.92	Hyper	3' UTR	2434.584996	55.76089515	4813.409098	86.32230678	6.431661513	6.91E-12	3.44E-08	Up
C3	19	6697459	6702544	400	-	0.003311311	-2.48	0.085113804	-1.07	0.523405141	-0.934	Hypo	Exon	2390.403264	4363.847654	416.958873	0.095548449	-3.387623742	2.83E-05	0.006066376	Down
C6orf141	6	49550742	49551487	745	+	0.00030903	-3.51	0.024547089	-1.61	0.521955964	-0.938	Hypo	5' UTR	468.2025834	834.1829914	102.2221753	0.122541668	-3.028655699	0.003506504	0.174161367	Down
C6orf141	6	49551982	49552132	150	+	0.000870964	-3.06	0.042657952	-1.37	0.09807301	-3.35	Hypo	stop codon	468.2025834	834.1829914	102.2221753	0.122541668	-3.028655699	0.003506504	0.174161367	Down
CACNA1H	16	1201919	1204223	747	+	0.014454398	-1.84	0.164816239	-0.783	0.496546248	-1.01	Hypo	Exon	1425.519567	39.0326266	2812.006507	72.0424617	6.170775574	7.65E-10	1.63E-06	Up
CACNA2D2	3	50364397	50364646	249	-	0.033884416	-1.47	0.24603676	-0.609	1.630144665	0.705	Hyper	3' UTR	2429.68434	930.0917311	3929.27695	4.224612281	2.078818942	0.006682688	0.269854154	Up
CACNG4	17	67030512	67030662	150	+	0	-434	0	-434	1.900000766	0.926	Hyper	Exon	532.82379	56.87611305	1008.771467	17.73629408	4.148632691	0.000107685	0.01476081	Up
CADM1	11	115198409	115214695	201	-	0.006309573	-2.2	0.114287833	-0.942	2.989698497	1.58	Hyper	Exon	567.6295952	210.7761837	924.4830066	4.386088554	2.13293494	0.027656514	0.626390104	Up
CAND2	3	12833817	12834068	251	+	0.020892961	-1.68	0.194536008	-0.711	1.988940337	0.992	Hyper	3' UTR	654.8900769	99.25439336	1210.52576	12.19619323	3.608359008	0.000332476	0.03523069	Up
CAVIN2	2	191835245	191835443	198	-	0.046773514	-1.33	0.28840315	-0.54	2.128740365	1.09	Hyper	3' UTR	1774.707475	111.5217903	3437.89316	30.82709801	4.946127179	5.38E-08	4.64E-05	Up
CCDC71L	7	106660857	106661108	251	-	0.017782794	-1.75	0.178648757	-0.748	1.780151467	0.832	Hyper	5' UTR	1391.385115	2102.185747	680.5844831	0.323750879	-1.627043986	0.046910878	0.798981816	Down
CCN2	6	131949020	131949369	349	-	0.001479108	-2.83	0.056234133	-1.25	1.820077648	0.864	Hyper	3' UTR	2747.335227	575.4524379	4919.218016	8.548435443	3.095660398	8.09E-05	0.012080788	Up
CCNJL	5	160252128	160252479	351	-	0.016982437	-1.77	0.174984669	-0.757	0.5	-1	Hypo	3' UTR	515.0191782	936.7830385	93.25531784	0.09954847	-3.328457053	0.001280805	0.089611754	Down
CD44	11	35230463	35230613	150	+	0.008317638	-2.08	0.128528666	-0.891	0.441351498	-1.18	Hypo	3' UTR	5501.379515	8605.021339	2397.737691	0.278644015	-1.843504931	0.008608043	0.322337784	Down
CD44	11	35189958	35196837	199	+	0.001819701	-2.74	0.0616595	-1.21	1.50733491	0.592	Hyper	Exon	5501.379515	8605.021339	2397.737691	0.278644015	-1.843504931	0.008608043	0.322337784	Down
CD68	17	7580012	7580159	147	+	0.000151356	-3.82	0.017378008	-1.76	2.042024251	1.03	Hyper	Exon	5407.235991	8778.995332	2035.476649	0.231857584	-2.108689176	0.002922641	0.158789752	Down
CDHR1	10	84216886	84217137	251	+	0.006606934	-2.18	0.117489755	-0.93	3.160165247	1.66	Hyper	3' UTR	301.5430187	75.8348174	527.2512201	6.952627278	2.79755825	0.012319972	0.38833902	Up
CREB3L3	19	4172207	4172606	399	+	0	-434	0	-434	16.22335168	4.02	Hyper	3' UTR	60.74482017	2.230435806	119.2592045	53.46901454	5.740631182	0.00320661	0.168454211	Up
CREB3L3	19	4172705	4172905	200	+	0	-434	0	-434	2.281527432	1.19	Hyper	3' UTR	60.74482017	2.230435806	119.2592045	53.46901454	5.740631182	0.00320661	0.168454211	Up
CRYBG1	6	106568570	106568771	201	+	0.000977237	-3.01	0.044668359	-1.35	0.200267469	-2.32	Hypo	3' UTR	511.4958671	823.0308124	199.9609219	0.242956787	-2.041228359	0.037735373	0.734120071	Down
CSF1	1	109925153	109926212	199	+	0.02951209	-1.53	0.229614865	-0.639	2.15845647	1.11	Hyper	stop codon	2348.896952	3889.880046	807.9138593	0.207696343	-2.267452282	0.003427464	0.171844777	Down
CSF1	1	109921940	109923855	744	+	1.23E-05	-4.91	0.002951209	-2.53	2.02791896	1.02	Hyper	Exon	2348.896952	3889.880046	807.9138593	0.207696343	-2.267452282	0.003427464	0.171844777	Down
CSGALNACT1	8	19458520	19495117	201	-	0.004265795	-2.37	0.095499259	-1.02	3.317278183	1.73	Hyper	5' UTR	535.8000508	32.34131919	1039.258782	32.13408756	5.006032603	7.84E-06	0.002129934	Up
DACT3	19	46647798	46648047	249	-	0.019054607	-1.72	0.185780446	-0.731	2.329467173	1.22	Hyper	3' UTR	260.1671707	37.9174087	482.4169327	12.72283495	3.669348268	0.002222262	0.131757238	Up
DDX58	9	32492454	32493814	151	-	0.003890451	-2.41	0.091201084	-1.04	0.179244406	-2.48	Hypo	5' UTR	559.8083513	954.6265249	164.9901777	0.172832174	-2.532556284	0.010097155	0.349001623	Down
DHX58	17	42109281	42110766	149	-	0.033884416	-1.47	0.24603676	-0.609	0.486327474	-1.04	Hypo	Exon	1282.359567	2266.122779	298.5963542	0.131765303	-2.923957573	0.000765493	0.066332683	Down
DOC2B	17	146286	146587	301	-	0.028183829	-1.55	0.223872114	-0.65	1.835279765	0.876	Hyper	3' UTR	816.7644116	90.33265014	1543.196173	17.08348167	4.094530126	3.57E-05	0.006836144	Up
DOC2B	17	145586	146087	501	-	0.000338844	-3.47	0.02630268	-1.58	2.250116969	1.17	Hyper	3' UTR	816.7644116	90.33265014	1543.196173	17.08348167	4.094530126	3.57E-05	0.006836144	Up
DOK3	5	177502150	177502398	248	-	0.032359366	-1.49	0.239331576	-0.621	3.706352248	1.89	Hyper	3' UTR	231.3717196	78.06525321	384.6781861	4.927649246	2.300899567	0.04631633	0.795604099	Up
DPYSL5	2	26934651	26934801	150	+	0.016982437	-1.77	0.17538805	-0.756	1.907919101	0.932	Hyper	Exon	1741.792389	539.765465	2943.819312	5.453885998	2.447284544	0.002621586	0.148255507	Up
DST	6	56463048	56463657	201	-	0.024547089	-1.61	0.207491352	-0.683	2.143546925	1.1	Hyper	Exon	2363.964074	1211.126643	3516.801505	2.903743821	1.537914179	0.042094374	0.771695765	Up
DST	6	56552220	56552620	400	-	0.023988329	-1.62	0.204644464	-0.689	1.662091723	0.733	Hyper	Exon	2363.964074	1211.126643	3516.801505	2.903743821	1.537914179	0.042094374	0.771695765	Up
DST	6	56557385	56561445	401	-	0.002454709	-2.61	0.072443596	-1.14	2.265767771	1.18	Hyper	Exon	2363.964074	1211.126643	3516.801505	2.903743821	1.537914179	0.042094374	0.771695765	Up
DST	6	56630245	56631373	301	-	0.023442288	-1.63	0.203704208	-0.691	2.084931522	1.06	Hyper	Exon	2363.964074	1211.126643	3516.801505	2.903743821	1.537914179	0.042094374	0.771695765	Up
DTX1	12	113097035	113097728	693	+	0.010715193	-1.97	0.142232879	-0.847	1.556170353	0.638	Hyper	3' UTR	393.0768759	136.0565842	650.0971676	4.77813824	2.256448594	0.029986912	0.650267707	Up
DUSP4	8	29333860	29334010	150	-	0.011220185	-1.95	0.146217717	-0.835	0.277392368	-1.85	Hypo	3' UTR	899.9568509	1543.461578	256.4521241	0.166153876	-2.589408144	0.004393854	0.202807779	Down
EPCAM	2	47385209	47386771	201	+	0.034673685	-1.46	0.247172415	-0.607	0.597909898	-0.742	Hypo	3' UTR	1567.444362	2778.007796	356.8809279	0.128466496	-2.960535939	0.000446841	0.043352298	Down
EPS8L1	19	55087576	55087824	248	+	0.023442288	-1.63	0.203235701	-0.692	0.546767729	-0.871	Hypo	3' UTR	298.3017515	559.8393873	36.76411569	0.065669041	-3.928642802	0.000858902	0.069608936	Down
FAM155B	X	69530467	69530916	449	+	0.03801894	-1.42	0.261216135	-0.583	1.793776319	0.843	Hyper	3' UTR	1087.204033	498.5024026	1675.905664	3.361880815	1.749268579	0.040902817	0.764267061	Up
FAM189A1	15	29120335	29120585	250	-	0.003890451	-2.41	0.091201084	-1.04	3.095129987	1.63	Hyper	3' UTR	437.6016828	36.8021908	838.4011748	22.78128439	4.509777182	6.80E-05	0.010784388	Up
FAM189A1	15	29123218	29123616	398	-	0.000707946	-3.15	0.03801894	-1.42	2.602683711	1.38	Hyper	3' UTR	437.6016828	36.8021908	838.4011748	22.78128439	4.509777182	6.80E-05	0.010784388	Up
FAM222A	12	109768116	109768366	250	+	0.023442288	-1.63	0.204173794	-0.69	1.881652215	0.912	Hyper	Exon	690.3888337	200.7392225	1180.038445	5.878464757	2.555439424	0.007211086	0.285028655	Up
FAT4	4	125319836	125320286	450	+	0.000389045	-3.41	0.028183829	-1.55	2.848100391	1.51	Hyper	Exon	548.1012834	43.49349822	1052.709069	24.20382613	4.597163221	2.51E-05	0.005606736	Up
FAT4	4	125415535	125415786	251	+	0.019054607	-1.72	0.185780446	-0.731	2.394957409	1.26	Hyper	Exon	548.1012834	43.49349822	1052.709069	24.20382613	4.597163221	2.51E-05	0.005606736	Up
FMN2	1	240092530	240092730	200	+	0.001412538	-2.85	0.054954087	-1.26	4.9588308	2.31	Hyper	Exon	278.1234428	28.99566548	527.2512201	18.18379442	4.184581374	0.000579087	0.053739948	Up
FMN2	1	240093078	240093577	499	+	0.000107152	-3.97	0.014125375	-1.85	1.782620992	0.834	Hyper	Exon	278.1234428	28.99566548	527.2512201	18.18379442	4.184581374	0.000579087	0.053739948	Up
FMN2	1	240207156	240207406	250	+	0	-434	0	-434	11.23555901	3.49	Hyper	Exon	278.1234428	28.99566548	527.2512201	18.18379442	4.184581374	0.000579087	0.053739948	Up
FMN2	1	240258013	240329119	150	+	0	-434	0	-434	12.64066099	3.66	Hyper	3' UTR	278.1234428	28.99566548	527.2512201	18.18379442	4.184581374	0.000579087	0.053739948	Up
GALNT16	14	69353373	69353623	250	+	0.000851138	-3.07	0.041686938	-1.38	3.434261746	1.78	Hyper	3' UTR	1322.729944	307.8001412	2337.659746	7.594732533	2.924999158	0.000722351	0.065015899	Up
GATA4	8	11757000	11758609	400	+	0.00691831	-2.16	0.118032064	-0.928	1.641483218	0.715	Hyper	3' UTR	405.9011619	28.99566548	782.8066584	26.99736824	4.754746872	4.42E-05	0.007760601	Up
GATA4	8	11758906	11759256	350	+	0	-434	0	-434	12.29500145	3.62	Hyper	3' UTR	405.9011619	28.99566548	782.8066584	26.99736824	4.754746872	4.42E-05	0.007760601	Up
GBX2	2	236165334	236165533	199	-	0.000371535	-3.43	0.026915348	-1.57	4.691339797	2.23	Hyper	3' UTR	812.6165401	134.9413663	1490.291714	11.04399455	3.465190176	0.000314557	0.033811432	Up
GFPT2	5	180300796	180301046	250	-	4.07E-05	-4.39	0.007079458	-2.15	2.203810232	1.14	Hyper	3' UTR	4443.287294	6655.620445	2230.954142	0.335198523	-1.576912303	0.025858714	0.607476484	Down
GIGYF1	7	100686710	100687298	151	-	0.022387211	-1.65	0.199526231	-0.7	0.476318999	-1.07	Hypo	Exon	4016.190592	6099.126711	1933.254474	0.316972341	-1.657571137	0.020541367	0.534294166	Down
GJB3	1	34785032	34786315	1283	+	8.91E-05	-4.05	0.012589254	-1.9	1.525201653	0.609	Hyper	3' UTR	2054.742353	3152.721012	956.7636936	0.303472362	-1.72036296	0.026390259	0.611312953	Down
GNAO1	16	56346313	56346464	151	+	0	-434	0	-434	15.56247916	3.96	Hyper	3' UTR	793.506975	68.02829208	1518.985658	22.32873429	4.480829569	1.02E-05	0.002615425	Up
GNAO1	16	56347362	56347763	401	+	0.020892961	-1.68	0.194088588	-0.712	1.557249382	0.639	Hyper	3' UTR	793.506975	68.02829208	1518.985658	22.32873429	4.480829569	1.02E-05	0.002615425	Up
HAS3	16	69114556	69114756	200	+	0.000229087	-3.64	0.021379621	-1.67	2.584705661	1.37	Hyper	Exon	2991.883505	5061.974062	921.7929494	0.182101476	-2.457185477	0.001180729	0.086055006	Down
HCN2	19	603639	603788	149	+	0.005370318	-2.27	0.106905488	-0.971	5.028053498	2.33	Hyper	Exon	343.8945025	82.52612482	605.2628802	7.33419728	2.874639073	0.008556244	0.321203103	Up
HCN4	15	73368211	73368361	150	-	0.008317638	-2.08	0.129419584	-0.888	6.105036836	2.61	Hyper	5' UTR	311.8887405	62.45220257	561.3252785	8.988078169	3.168012672	0.005017296	0.2191913	Up
HELZ2	20	63564795	63564996	201	-	0.004466836	-2.35	0.097723722	-1.01	0.591725511	-0.757	Hypo	Exon	8768.348131	13390.42136	4146.274901	0.309644842	-1.691313683	0.013213455	0.407056154	Down
HMGA2	12	65825353	65842674	250	+	0.012882496	-1.89	0.154881662	-0.81	0.386891248	-1.37	Hypo	3' UTR	90.26849832	161.7065959	18.83040072	0.116447945	-3.10224292	0.033803643	0.693764047	Down
HPCAL4	1	39684126	39684565	150	-	0.035481339	-1.45	0.250034536	-0.602	2.514026749	1.33	Hyper	Exon	553.6745732	233.0805417	874.2686047	3.750929178	1.907248023	0.048215939	0.809431843	Up
HSPG2	1	21887258	21888006	400	-	0.013489629	-1.87	0.159587915	-0.797	0.593368399	-0.753	Hypo	Exon	8632.703254	13310.12567	3955.280836	0.297163298	-1.750672154	0.010490987	0.357867219	Down
IFI44	1	78650318	78655291	649	+	7.08E-06	-5.15	0.001819701	-2.74	0.406126198	-1.3	Hypo	Exon	624.6756862	1099.604852	149.74652	0.13618212	-2.876390797	0.003319901	0.170617288	Down
IFI44	1	78662831	78663978	300	+	0.015848932	-1.8	0.170608239	-0.768	0.51584159	-0.955	Hypo	3' UTR	624.6756862	1099.604852	149.74652	0.13618212	-2.876390797	0.003319901	0.170617288	Down
IFIT1	10	89392671	89393210	150	+	0.003019952	-2.52	0.081283052	-1.09	2.084931522	1.06	Hyper	5' UTR	4065.048047	6680.155239	1449.940855	0.21705197	-2.203887577	0.002448243	0.141232411	Down
IFIT3	10	89338997	89339146	149	+	0.01023293	-1.99	0.139636836	-0.855	1.542210825	0.625	Hyper	Exon	4008.74722	7048.177147	969.3172941	0.137527374	-2.862209288	0.000127303	0.016684472	Down
IGFBP3	7	45914901	45917347	299	-	0.018197009	-1.74	0.181134009	-0.742	2.042024251	1.03	Hyper	Exon	745.7480196	1269.117974	222.3780656	0.175222533	-2.512739785	0.007265606	0.286425895	Down
IGSF9	1	159927238	159927437	199	-	0.000389045	-3.41	0.027542287	-1.56	4.924577653	2.3	Hyper	3' UTR	367.0010784	75.8348174	658.1673394	8.678959901	3.117522158	0.004292048	0.199774124	Up
IL23A	12	56338937	56339451	295	+	0.00074131	-3.13	0.038904514	-1.41	0.358488812	-1.48	Hypo	5' UTR	216.1485392	380.2893049	52.00777341	0.136758443	-2.870298187	0.016362405	0.462137411	Down
IL24	1	206903105	206903352	247	+	0.032359366	-1.49	0.241546083	-0.617	0.530711604	-0.914	Hypo	3' UTR	1681.645651	3138.223179	225.0681229	0.071718329	-3.801514312	1.14E-05	0.002845808	Down
IQCE	7	2613379	2613630	251	+	0.028840315	-1.54	0.225423921	-0.647	1.717130873	0.78	Hyper	3' UTR	1775.329315	840.8742988	2709.784332	3.222579565	1.688215979	0.03272679	0.681018054	Up
IQCE	7	2610381	2610881	500	+	0.000141254	-3.85	0.016595869	-1.78	1.910565873	0.934	Hyper	3' UTR	1775.329315	840.8742988	2709.784332	3.222579565	1.688215979	0.03272679	0.681018054	Up
IQSEC1	3	12935515	12936115	600	-	0.000630957	-3.2	0.036307805	-1.44	1.813780658	0.859	Hyper	Exon	2468.125522	1020.424381	3915.826663	3.837449139	1.940147629	0.010832537	0.36050707	Up
IQSEC1	3	12899685	12900085	400	-	0.000524807	-3.28	0.031622777	-1.5	1.885569072	0.915	Hyper	3' UTR	2468.125522	1020.424381	3915.826663	3.837449139	1.940147629	0.010832537	0.36050707	Up
IRF9	14	24163056	24163950	297	+	0.028183829	-1.55	0.222843515	-0.652	0.631126016	-0.664	Hypo	Exon	833.9813373	1304.804946	363.1577281	0.278323384	-1.84516597	0.039667795	0.757898377	Down
ITGA2	5	53056084	53059931	200	+	0.000251189	-3.6	0.021877616	-1.66	0.368567304	-1.44	Hypo	Exon	2932.174233	4960.489232	903.8592344	0.182211712	-2.456312402	0.001216407	0.08680647	Down
ITPRIPL1	2	96327564	96327764	200	+	0	-434	0	-434	3.317278183	1.73	Hyper	Exon	108.0506327	0	216.1012654	inf	8.503611355	2.25E-05	0.005095985	Up
JAKMIP1	4	6053985	6078968	598	-	0.000138038	-3.86	0.016595869	-1.78	2.445280555	1.29	Hyper	Exon	386.3813291	35.6869729	737.0756852	20.65391445	4.368343331	0.000146918	0.018602495	Up
JPH3	16	87689668	87689917	249	+	0.019054607	-1.72	0.185353162	-0.732	1.730273381	0.791	Hyper	Exon	561.3894303	18.95870435	1103.820156	58.22234135	5.863500952	4.87E-07	0.000251142	Up
JPH3	16	87690016	87696715	646	+	4.47E-06	-5.35	0.001230269	-2.91	2.37841423	1.25	Hyper	3' UTR	561.3894303	18.95870435	1103.820156	58.22234135	5.863500952	4.87E-07	0.000251142	Up
JPH3	16	87603305	87603505	200	+	0	-434	0	-434	1.655193632	0.727	Hyper	Exon	561.3894303	18.95870435	1103.820156	58.22234135	5.863500952	4.87E-07	0.000251142	Up
KCNQ2	20	63400307	63400457	150	-	0	-434	0	-434	3.555370725	1.83	Hyper	3' UTR	1735.121479	119.3283156	3350.914642	28.08147106	4.811546609	1.11E-07	7.88E-05	Up
KCNQ2	20	63407025	63407375	350	-	0	-434	0	-434	2.29739671	1.2	Hyper	Exon	1735.121479	119.3283156	3350.914642	28.08147106	4.811546609	1.11E-07	7.88E-05	Up
KCNQ2	20	63402198	63402348	150	-	0	-434	0	-434	1.635804117	0.71	Hyper	3' UTR	1735.121479	119.3283156	3350.914642	28.08147106	4.811546609	1.11E-07	7.88E-05	Up
KIF1A	2	240714165	240714416	251	-	0.025118864	-1.6	0.210377844	-0.677	1.611048582	0.688	Hyper	3' UTR	11328.63616	479.5436983	22177.72862	46.24756554	5.531305519	4.73E-12	3.44E-08	Up
KLB	4	39434505	39437760	249	+	0.013182567	-1.88	0.156314764	-0.806	2.4794154	1.31	Hyper	Exon	544.2318565	22.30435806	1066.159355	47.80049495	5.578953652	1.31E-06	0.000516138	Up
KLB	4	39446789	39447435	646	+	4.37E-06	-5.36	0.001230269	-2.91	3.555370725	1.83	Hyper	Exon	544.2318565	22.30435806	1066.159355	47.80049495	5.578953652	1.31E-06	0.000516138	Up
KLB	4	39448705	39449450	745	+	0.013803843	-1.86	0.161435856	-0.792	0.25348987	-1.98	Hypo	3' UTR	544.2318565	22.30435806	1066.159355	47.80049495	5.578953652	1.31E-06	0.000516138	Up
KLB	4	39406979	39407674	695	+	3.80E-06	-5.42	0.001096478	-2.96	1.583371732	0.663	Hyper	Exon	544.2318565	22.30435806	1066.159355	47.80049495	5.578953652	1.31E-06	0.000516138	Up
KLB	4	39449796	39449946	150	+	0	-434	0	-434	3.138336392	1.65	Hyper	3' UTR	544.2318565	22.30435806	1066.159355	47.80049495	5.578953652	1.31E-06	0.000516138	Up
LAMA1	18	6977803	6978268	151	-	0.000912011	-3.04	0.043651583	-1.36	3.317278183	1.73	Hyper	Exon	3671.894384	722.6612011	6621.127566	9.162146184	3.195685582	2.88E-05	0.006066376	Up
LAS1L	X	65518111	65518310	199	-	0.014454398	-1.84	0.164058977	-0.785	1.781385801	0.833	Hyper	Exon	5285.723796	2532.659858	8038.787735	3.174049492	1.666324624	0.017281404	0.474516249	Up
LHX2	9	124021155	124032467	246	+	0.003630781	-2.44	0.089125094	-1.05	1.957483301	0.969	Hyper	3' UTR	2112.803836	226.3892343	3999.218438	17.66523241	4.142840824	1.17E-06	0.00048759	Up
LINGO1	15	77613818	77614168	350	-	0.019498446	-1.71	0.187499451	-0.727	1.926523788	0.946	Hyper	3' UTR	654.253518	129.3652767	1179.141759	9.114824232	3.188214836	0.0012259	0.08680647	Up
LRRC41	1	46285573	46285923	350	-	0.001698244	-2.77	0.060255959	-1.22	1.52414483	0.608	Hyper	Exon	4409.987937	6393.544238	2426.431635	0.379512762	-1.397779693	0.047345112	0.80208892	Down
LTB	6	31581152	31582326	200	-	0.042657952	-1.37	0.274157417	-0.562	1.954771533	0.967	Hyper	3' UTR	1099.30665	2095.49444	103.1188611	0.049209799	-4.344910554	4.96E-06	0.001545284	Down
LTBP1	2	33347490	33360777	201	+	0.003981072	-2.4	0.09332543	-1.03	2.867910496	1.52	Hyper	Exon	1373.133281	410.4001883	2335.866375	5.691679588	2.508854448	0.003007154	0.162201747	Up
LYPD3	19	43461482	43461682	200	-	0.014454398	-1.84	0.165576996	-0.781	1.976571303	0.983	Hyper	Exon	2774.191803	4272.399786	1275.98382	0.298657402	-1.743436617	0.019421899	0.51633914	Down
LZTS1	8	20250112	20250363	251	-	0.023442288	-1.63	0.203704208	-0.691	2.313376368	1.21	Hyper	Exon	498.8554781	103.715265	893.9956912	8.619711779	3.10763963	0.00257255	0.146146293	Up
MAGEE1	X	76428704	76429053	349	+	0	-434	0	-434	7.516181994	2.91	Hyper	Exon	317.065121	10.03696113	624.0932809	62.17950563	5.958367241	5.75E-06	0.001754534	Up
MAL2	8	119244780	119245029	249	+	0.021877616	-1.66	0.197696964	-0.704	0.535515412	-0.901	Hypo	3' UTR	835.6971985	1601.452909	69.94148838	0.043673771	-4.517089068	7.08E-06	0.001996766	Down
MAP4K4	2	101697955	101698331	249	+	0.04168694	-1.38	0.270395836	-0.568	0.6302517	-0.666	Hypo	start codon	4444.747267	7009.14452	1880.350014	0.268270972	-1.898237136	0.007882391	0.301204106	Down
MAP4K4	2	101891558	101891708	150	+	0.035481339	-1.45	0.249459473	-0.603	1.890804234	0.919	Hyper	3' UTR	4444.747267	7009.14452	1880.350014	0.268270972	-1.898237136	0.007882391	0.301204106	Down
MAP7D2	X	20052911	20055807	151	-	0	-434	0	-434	1.80000386	0.848	Hyper	Exon	152.5458433	1.115217903	303.9764687	272.5713674	8.09049021	1.04E-05	0.002638276	Up
MAP7D3	X	136231584	136232032	448	-	0.010964782	-1.96	0.144543977	-0.84	1.693490625	0.76	Hyper	Exon	601.7262107	201.8544404	1001.597981	4.96198141	2.31091633	0.016629343	0.464753708	Up
MAPK8IP2	22	50604410	50604610	200	+	0.010471285	-1.98	0.140604752	-0.852	1.807505454	0.854	Hyper	Exon	2125.553491	946.8199996	3304.286983	3.489878735	1.803176907	0.019706034	0.522035189	Up
MAST4	5	67165499	67165899	400	+	0.011220185	-1.95	0.146217717	-0.835	0.456915725	-1.13	Hypo	Exon	1098.242146	1718.550788	477.9335039	0.278102636	-1.846310677	0.031067835	0.661231518	Down
MAST4	5	67165998	67167148	1150	+	2.51E-05	-4.6	0.005248075	-2.28	0.549046407	-0.865	Hypo	3' UTR	1098.242146	1718.550788	477.9335039	0.278102636	-1.846310677	0.031067835	0.661231518	Down
MEPCE	7	100433768	100434068	300	+	0.003388442	-2.47	0.087096359	-1.06	1.547564994	0.63	Hyper	3' UTR	4914.110903	7960.425391	1867.796414	0.234635252	-2.091508315	0.003360498	0.170617288	Down
METRN	16	718762	719011	249	+	0.001737801	-2.76	0.0616595	-1.21	2.203810232	1.14	Hyper	3' UTR	3592.316363	898.8656298	6285.767097	6.992999719	2.805911447	0.000195161	0.023706463	Up
MOB3C	1	46608012	46608610	598	-	0.010471285	-1.98	0.140604752	-0.852	0.66342257	-0.592	Hypo	3' UTR	622.9535056	1027.115689	218.7913226	0.213015267	-2.230971262	0.019551104	0.518850869	Down
MPRIP	17	17188200	17188801	601	+	0.019498446	-1.71	0.187499451	-0.727	1.594384953	0.673	Hyper	3' UTR	10475.54381	5093.200163	15857.88746	3.113540987	1.638556271	0.015761599	0.456383814	Up
MPRIP	17	17164744	17165095	351	+	0.019498446	-1.71	0.187931682	-0.726	1.726679117	0.788	Hyper	Exon	10475.54381	5093.200163	15857.88746	3.113540987	1.638556271	0.015761599	0.456383814	Up
MUC1	1	155188255	155188505	250	-	0.000323594	-3.49	0.025118864	-1.6	2.0139111	1.01	Hyper	Exon	6378.709889	10452.9374	2304.482373	0.220462659	-2.181393776	0.001917354	0.118393226	Down
MUC1	1	155191055	155191255	200	-	0.043651583	-1.36	0.276694165	-0.558	0.376311687	-1.41	Hypo	Exon	6378.709889	10452.9374	2304.482373	0.220462659	-2.181393776	0.001917354	0.118393226	Down
MYPN	10	68210321	68210671	350	+	0.024547089	-1.61	0.207491352	-0.683	0.62981499	-0.667	Hypo	3' UTR	794.6031553	33.45653709	1555.749774	46.50062167	5.539178099	2.47E-07	0.000147616	Up
MYPN	10	68109621	68114281	151	+	0	-434	0	-434	1.500038989	0.585	Hyper	5' UTR	794.6031553	33.45653709	1555.749774	46.50062167	5.539178099	2.47E-07	0.000147616	Up
NEFL	8	24952497	24952647	150	-	0.019054607	-1.72	0.185780446	-0.731	2.620786808	1.39	Hyper	3' UTR	1578.703409	275.458822	2881.947995	10.46235504	3.387135729	7.99E-05	0.012062887	Up
NEFL	8	24955715	24956065	350	-	0.000645654	-3.19	0.036307805	-1.44	1.984808749	0.989	Hyper	Exon	1578.703409	275.458822	2881.947995	10.46235504	3.387135729	7.99E-05	0.012062887	Up
NEFM	8	24917252	24917601	349	+	0.001513561	-2.82	0.056234133	-1.25	2.4794154	1.31	Hyper	Exon	514.6229091	118.2130977	911.0327204	7.706698649	2.946112979	0.003795852	0.186558651	Up
NFASC	1	204987505	204997345	400	+	0.008317638	-2.08	0.128824955	-0.89	1.93053405	0.949	Hyper	Exon	1851.793573	344.602332	3358.984814	9.747423339	3.285020903	8.28E-05	0.012255765	Up
NFASC	1	205012832	205016774	501	+	0.003388442	-2.47	0.087096359	-1.06	1.680627504	0.749	Hyper	3' UTR	1851.793573	344.602332	3358.984814	9.747423339	3.285020903	8.28E-05	0.012255765	Up
NFASC	1	205016973	205017174	201	+	0.021379621	-1.67	0.194536008	-0.711	2.639015822	1.4	Hyper	3' UTR	1851.793573	344.602332	3358.984814	9.747423339	3.285020903	8.28E-05	0.012255765	Up
NGFR	17	49513131	49513675	544	+	0.012022644	-1.92	0.149279441	-0.826	1.745935182	0.804	Hyper	3' UTR	953.3666063	235.3109775	1671.422235	7.103035535	2.828435703	0.001875035	0.117217132	Up
NKD1	16	50625562	50633363	551	+	0.015488166	-1.81	0.169824365	-0.77	1.656341323	0.728	Hyper	Exon	769.5086726	294.4175264	1244.599819	4.227329243	2.07974648	0.023334455	0.576264625	Up
NKD1	16	50643903	50644053	150	+	0	-434	0	-434	2.620786808	1.39	Hyper	3' UTR	769.5086726	294.4175264	1244.599819	4.227329243	2.07974648	0.023334455	0.576264625	Up
NKX2-5	5	173232857	173233107	250	-	0.001819701	-2.74	0.0616595	-1.21	2.67585511	1.42	Hyper	3' UTR	696.3300768	156.1305064	1236.529647	7.919846515	2.985472471	0.002015248	0.12340093	Up
NOVA2	19	45940744	45940944	200	-	0.012882496	-1.89	0.154170045	-0.812	3.20427951	1.68	Hyper	Exon	297.9372382	39.0326266	556.8418498	14.26606145	3.834515188	0.001125435	0.08283311	Up
OLFML2A	9	124812793	124812944	151	+	0.002041738	-2.69	0.066069345	-1.18	4.469148552	2.16	Hyper	3' UTR	1707.285505	622.2915899	2792.279421	4.487091688	2.165780664	0.007310079	0.286666389	Up
PANX2	22	50179802	50180049	247	+	0.047863009	-1.32	0.291071712	-0.536	1.793776319	0.843	Hyper	3' UTR	1451.727426	2219.283627	684.1712261	0.308284718	-1.697664722	0.037252838	0.728555364	Down
PARM1	4	75047977	75048574	597	+	0.000323594	-3.49	0.025118864	-1.6	2.265767771	1.18	Hyper	3' UTR	529.8440097	127.1348409	932.5531784	7.335150392	2.874826546	0.004397947	0.202807779	Up
PARM1	4	75012511	75013108	597	+	0.000977237	-3.01	0.044668359	-1.35	1.986184991	0.99	Hyper	Exon	529.8440097	127.1348409	932.5531784	7.335150392	2.874826546	0.004397947	0.202807779	Up
PHETA2	22	42078203	42078450	247	+	0.033884416	-1.47	0.24603676	-0.609	0.613442489	-0.705	Hypo	3' UTR	699.4361605	1144.213568	254.6587526	0.222562255	-2.167719149	0.020353048	0.533499818	Down
PISD	22	31625905	31628091	200	-	0.025118864	-1.6	0.208929613	-0.68	0.581157054	-0.783	Hypo	5' UTR	2769.424971	4118.499716	1420.350226	0.344870784	-1.53587218	0.038380711	0.738977061	Down
PISD	22	31618789	31619238	449	-	0.034673685	-1.46	0.247742206	-0.606	1.545421099	0.628	Hyper	3' UTR	2769.424971	4118.499716	1420.350226	0.344870784	-1.53587218	0.038380711	0.738977061	Down
PPARD	6	35426587	35426837	250	+	0.007585776	-2.12	0.123594743	-0.908	1.669018562	0.739	Hyper	3' UTR	6429.507257	10266.69601	2592.318499	0.252497833	-1.985657087	0.004449868	0.203365724	Down
PRIMA1	14	93719992	93720243	251	-	0.016982437	-1.77	0.174984669	-0.757	2.4794154	1.31	Hyper	3' UTR	170.7058494	44.60871612	296.8029827	6.653475118	2.734108059	0.028990851	0.638129261	Up
PRKDC	8	47773758	47774008	250	-	0.037153523	-1.43	0.257039578	-0.59	0.650220073	-0.621	Hypo	3' UTR	10914.97534	3519.627702	18310.32298	5.202346536	2.379162503	0.000617496	0.056601249	Up
PRKDC	8	47803466	47819435	350	-	0.005248075	-2.28	0.105925373	-0.975	1.938579634	0.955	Hyper	Exon	10914.97534	3519.627702	18310.32298	5.202346536	2.379162503	0.000617496	0.056601249	Up
PRR15	7	29567051	29567250	199	+	0.001174898	-2.93	0.048977882	-1.31	0.257028457	-1.96	Hypo	3' UTR	791.5361054	1379.524546	203.5476649	0.147549143	-2.760732551	0.003173423	0.167541057	Down
PRR15	7	29563884	29564133	249	+	0.015488166	-1.81	0.16943378	-0.771	0.539614118	-0.89	Hypo	5' UTR	791.5361054	1379.524546	203.5476649	0.147549143	-2.760732551	0.003173423	0.167541057	Down
PRSS8	16	31131829	31132028	199	-	0.048977882	-1.31	0.293089325	-0.533	0.466516496	-1.1	Hypo	3' UTR	444.3797788	769.5003531	119.2592045	0.154982651	-2.689821369	0.009172983	0.332654231	Down
PTPN14	1	214384158	214393777	850	-	1.26E-06	-5.9	0.000416869	-3.38	2.158456473	1.11	Hyper	Exon	3687.962256	1948.285676	5427.638835	2.785853687	1.47811949	0.039524604	0.757098866	Up
PTPRG	3	62203344	62203794	450	+	0.003981072	-2.4	0.091201084	-1.04	1.71356391	0.777	Hyper	Exon	2259.582574	424.898021	4094.267127	9.635881846	3.268416704	5.59E-05	0.009283683	Up
PTPRG	3	62255154	62267743	300	+	0.027542287	-1.56	0.220800473	-0.656	1.726679117	0.788	Hyper	Exon	2259.582574	424.898021	4094.267127	9.635881846	3.268416704	5.59E-05	0.009283683	Up
PTPRS	19	5221130	5222150	151	-	0.000151356	-3.82	0.017378008	-1.76	2	1	Hyper	Exon	11558.743	4914.765298	18202.72069	3.70368056	1.888959673	0.005677065	0.243040213	Up
RAB36	22	23162475	23162625	150	+	0	-434	0	-434	3.810551992	1.93	Hyper	3' UTR	57.94549685	1.115217903	114.7757758	102.9178024	6.685348747	0.00184024	0.116074066	Up
RET	10	43100644	43102513	250	+	0.011481536	-1.94	0.146892628	-0.833	3.91768119	1.97	Hyper	Exon	202.2667881	18.95870435	385.5748718	20.33761721	4.346078755	0.000920464	0.072382409	Up
RGL3	19	11402223	11405177	199	-	0.021877616	-1.66	0.197696964	-0.704	0.453759578	-1.14	Hypo	Exon	693.4906781	1101.835288	285.146068	0.258791918	-1.950135529	0.03579552	0.709270805	Down
RGMA	15	93045313	93045564	251	-	0.041686938	-1.38	0.271019163	-0.567	2.0139111	1.01	Hyper	Exon	254.2710419	64.68263837	443.8594455	6.862111018	2.778652467	0.016163916	0.460009648	Up
RPRML	17	46978504	46978754	250	-	0.004677351	-2.33	0.1	-1	2.948538435	1.56	Hyper	3' UTR	259.4135867	25.65001177	493.1771616	19.22717097	4.265074599	0.000576188	0.053739948	Up
RTL5	X	72130035	72130184	149	-	0	-434	0	-434	1.634670657	0.709	Hyper	Exon	201.7317363	8.921743224	394.5417293	44.22249323	5.46670846	0.00010001	0.013964992	Up
RTL5	X	72130529	72130679	150	-	0	-434	0	-434	2.514026749	1.33	Hyper	Exon	201.7317363	8.921743224	394.5417293	44.22249323	5.46670846	0.00010001	0.013964992	Up
RTL8A	X	135051075	135051558	483	-	0.013803843	-1.86	0.161435856	-0.792	1.603250659	0.681	Hyper	3' UTR	3300.099116	1700.707302	4899.490929	2.880854879	1.526496988	0.035785293	0.709270805	Up
SCARA3	8	27658723	27659272	549	+	0.005128614	-2.29	0.10543869	-0.977	1.805001455	0.852	Hyper	Exon	405.3555514	156.1305064	654.5805964	4.192522085	2.067818384	0.044036294	0.784824262	Up
SCNN1A	12	6347441	6347641	200	-	0.00724436	-2.14	0.120503594	-0.919	1.830198336	0.872	Hyper	3' UTR	1620.768928	2434.520682	807.0171736	0.331489143	-1.592966477	0.046180537	0.795604099	Down
SDK2	17	73338517	73338866	349	-	0.000363078	-3.44	0.026915348	-1.57	3.294364069	1.72	Hyper	3' UTR	1045.456633	31.22610128	2059.687164	65.96043308	6.043528966	8.80E-09	1.01E-05	Up
SELENBP1	1	151369475	151369624	149	-	0	-434	0	-434	5.856342784	2.55	Hyper	5' UTR	299.9942561	23.41957596	576.5689362	24.61910229	4.621706251	0.000164946	0.020367438	Up
SEMA3G	3	52434422	52434671	249	-	0.042657952	-1.37	0.27542287	-0.56	1.860899315	0.896	Hyper	3' UTR	1176.240929	39.0326266	2313.449231	59.26962729	5.88922108	7.93E-09	9.87E-06	Up
SEMA3G	3	52443021	52445014	150	-	0	-434	0	-434	5.502167273	2.46	Hyper	Exon	1176.240929	39.0326266	2313.449231	59.26962729	5.88922108	7.93E-09	9.87E-06	Up
SESN2	1	28280851	28281199	348	+	0.001380384	-2.86	0.05370318	-1.27	1.817556233	0.862	Hyper	3' UTR	4947.17133	8627.325697	1267.016963	0.146860917	-2.767477582	0.000153306	0.019248324	Down
SFRP1	8	41308877	41309027	150	-	0.035481339	-1.45	0.251188643	-0.6	2.056227653	1.04	Hyper	Exon	948.0132884	313.3762307	1582.650346	5.05032032	2.336374895	0.008884832	0.330219574	Up
SH2D3A	19	6752258	6752507	249	-	0.002344229	-2.63	0.070794578	-1.15	1.591072968	0.67	Hyper	3' UTR	3909.917093	5883.889656	1935.944531	0.329024615	-1.603732574	0.025162697	0.602012241	Down
SH3PXD2B	5	172335139	172335290	151	-	0.042657952	-1.37	0.272897778	-0.564	2.281527432	1.19	Hyper	3' UTR	3758.148353	1895.870435	5620.426271	2.964562434	1.56781918	0.029075131	0.638129261	Up
SH3PXD2B	5	172334094	172335041	947	-	0.000707946	-3.15	0.03801894	-1.42	1.583371732	0.663	Hyper	3' UTR	3758.148353	1895.870435	5620.426271	2.964562434	1.56781918	0.029075131	0.638129261	Up
SLC16A2	X	74533119	74533319	200	+	0.023988329	-1.62	0.205116218	-0.688	2.128740365	1.09	Hyper	3' UTR	1609.465649	255.3848998	2963.546399	11.60423502	3.536579515	4.08E-05	0.007349123	Up
SLC16A8	22	38078479	38078627	148	-	0	-434	0	-434	2.114036081	1.08	Hyper	Exon	35.41908706	0	70.83817413	inf	8.503611355	0.0039947	0.194413067	Up
SLC2A4	17	7287512	7287662	150	+	0.015488166	-1.81	0.168655303	-0.773	2.411615655	1.27	Hyper	3' UTR	377.0232414	146.0935453	607.9529374	4.161394922	2.057067208	0.048030576	0.807227045	Up
SLC6A8	X	153695300	153695798	498	+	0.007585776	-2.12	0.123310483	-0.909	1.550786413	0.633	Hyper	3' UTR	3868.064188	1246.813616	6489.314761	5.204719198	2.37982033	0.001213024	0.08680647	Up
SLFN5	17	35259325	35261042	449	+	0.034673685	-1.46	0.246603934	-0.608	0.593368399	-0.753	Hypo	Exon	427.9038781	724.8916369	130.9161193	0.180600951	-2.469122602	0.01656148	0.464753708	Down
SMAD6	15	66702258	66702857	599	+	0.00691831	-2.16	0.118576875	-0.926	1.766630103	0.821	Hyper	5' UTR	559.8230698	195.163133	924.4830066	4.736975638	2.243966252	0.021335684	0.543294189	Up
SMARCC1	3	47670666	47675573	150	-	0.012589254	-1.9	0.153108746	-0.815	0.476318999	-1.07	Hypo	Exon	3309.87243	1736.394275	4883.350586	2.812351236	1.491776785	0.039964065	0.758814582	Up
SMC1A	X	53415102	53421978	151	-	0.03801894	-1.42	0.259417936	-0.586	0.426317446	-1.23	Hypo	5' UTR	3959.469822	1978.39656	5940.543083	3.002705931	1.586263192	0.026554413	0.613180481	Up
SMIM10L2B	X	135096367	135096665	298	-	0.000776247	-3.11	0.039810717	-1.4	3.363585661	1.75	Hyper	3' UTR	344.1546293	112.6370082	575.6722505	5.110862404	2.353566751	0.027837697	0.626390104	Up
SMOC1	14	70013467	70023329	151	+	0.013803843	-1.86	0.161064564	-0.793	2.828427125	1.5	Hyper	Exon	787.89425	248.6935924	1327.094908	5.33626498	2.415830307	0.008970754	0.33258568	Up
SMTNL2	17	4607625	4607774	149	+	0	-434	0	-434	22.00866909	4.46	Hyper	3' UTR	115.8346009	24.53479387	207.1344079	8.44247598	3.07766617	0.026326004	0.610771463	Up
SNX21	20	45842031	45842828	797	+	0.046773514	-1.33	0.289067988	-0.539	1.730273381	0.791	Hyper	3' UTR	5082.156291	7904.664496	2259.648086	0.285862618	-1.806606123	0.010374327	0.354697516	Down
SOX15	17	7588226	7589410	587	-	0.004786301	-2.32	0.101157945	-0.995	0.542990928	-0.881	Hypo	3' UTR	161.4464691	293.3023085	29.5906297	0.100887817	-3.309176123	0.010700149	0.360066426	Down
SPSB4	3	141147313	141148112	799	+	7.94E-06	-5.1	0.001995262	-2.7	2.394957409	1.26	Hyper	3' UTR	224.7593622	33.45653709	416.0621873	12.43590113	3.636439146	0.003213269	0.168454211	Up
STAT2	12	56355136	56355287	151	-	0	-434	0	-434	2.496661098	1.32	Hyper	5' UTR	2405.020842	3547.508149	1262.533534	0.355893061	-1.490484291	0.048020274	0.807227045	Down
SULF2	20	47664164	47665887	151	-	0	-434	0	-434	2.128740365	1.09	Hyper	Exon	248.8302952	0	497.6605904	inf	8.503611355	5.59E-08	4.64E-05	Up
SULF2	20	47684470	47690165	151	-	0	-434	0	-434	2.989698497	1.58	Hyper	Exon	248.8302952	0	497.6605904	inf	8.503611355	5.59E-08	4.64E-05	Up
SYNE1	6	152387115	152391438	601	-	0	-434	0	-434	2.428389769	1.28	Hyper	Exon	2884.473114	153.9000706	5615.046157	36.48501352	5.189232083	1.74E-09	3.08E-06	Up
SYNE1	6	152141263	152145528	251	-	0	-434	0	-434	3.732131966	1.9	Hyper	Exon	2884.473114	153.9000706	5615.046157	36.48501352	5.189232083	1.74E-09	3.08E-06	Up
SYNE1	6	152353627	152354692	151	-	0	-434	0	-434	7.568461174	2.92	Hyper	Exon	2884.473114	153.9000706	5615.046157	36.48501352	5.189232083	1.74E-09	3.08E-06	Up
SYNE1	6	152256759	152262176	151	-	0	-434	0	-434	5.540437872	2.47	Hyper	Exon	2884.473114	153.9000706	5615.046157	36.48501352	5.189232083	1.74E-09	3.08E-06	Up
SYNE1	6	152416393	152416643	250	-	0	-434	0	-434	1.917198877	0.939	Hyper	Exon	2884.473114	153.9000706	5615.046157	36.48501352	5.189232083	1.74E-09	3.08E-06	Up
SYNE1	6	152122036	152122537	501	-	0.001412538	-2.85	0.054954087	-1.26	1.816296835	0.861	Hyper	3' UTR	2884.473114	153.9000706	5615.046157	36.48501352	5.189232083	1.74E-09	3.08E-06	Up
SYNM	15	99129473	99131215	1742	+	7.08E-06	-5.15	0.001819701	-2.74	1.517819253	0.602	Hyper	Exon	1020.080186	403.7088809	1636.451491	4.053543453	2.019183608	0.020603812	0.534294166	Up
SYT7	11	61517609	61517760	151	-	0.003388442	-2.47	0.085113804	-1.07	3.837056477	1.94	Hyper	3' UTR	1281.71293	438.2806359	2125.145224	4.848822991	2.277634588	0.007203749	0.285028655	Up
SYT7	11	61518508	61522162	300	-	0.01862087	-1.73	0.182810022	-0.738	1.75929815	0.815	Hyper	stop codon	1281.71293	438.2806359	2125.145224	4.848822991	2.277634588	0.007203749	0.285028655	Up
TAGLN	11	117205136	117205335	199	+	0.033113112	-1.48	0.24266101	-0.615	0.627201102	-0.673	Hypo	3' UTR	2892.494011	794.0351469	4990.952876	6.285556622	2.652040509	0.000538991	0.050968732	Up
TGFA	2	70450318	70453218	549	-	0.028183829	-1.55	0.223872114	-0.65	2.158456473	1.11	Hyper	3' UTR	1296.778449	2326.344546	267.212353	0.114863619	-3.122006175	0.000358322	0.036714241	Down
TGFB2	1	218441890	218442040	150	+	0.022387211	-1.65	0.199986187	-0.699	3.706352248	1.89	Hyper	3' UTR	282.595593	33.45653709	531.7346488	15.89329605	3.990346446	0.000879305	0.070632746	Up
TGFB2	1	218346724	218346973	249	+	0.027542287	-1.56	0.221309471	-0.655	1.761738748	0.817	Hyper	Exon	282.595593	33.45653709	531.7346488	15.89329605	3.990346446	0.000879305	0.070632746	Up
TMEM140	7	135165815	135166065	250	+	0.002570396	-2.59	0.075857758	-1.12	1.55293775	0.635	Hyper	3' UTR	122.8509068	219.6979269	26.0038867	0.118362003	-3.078722077	0.023674805	0.582999511	Down
TMEM140	7	135164517	135165267	750	+	0.000177828	-3.75	0.018620871	-1.73	1.655193632	0.727	Hyper	3' UTR	122.8509068	219.6979269	26.0038867	0.118362003	-3.078722077	0.023674805	0.582999511	Down
TMIE	3	46709206	46709903	394	+	0.048977882	-1.31	0.293764965	-0.532	1.510472586	0.595	Hyper	3' UTR	606.2321966	192.9326972	1019.531696	5.284390415	2.401737058	0.013004633	0.403172435	Up
TNC	9	115021022	115023978	251	-	0.047863009	-1.32	0.291742701	-0.535	1.831467373	0.873	Hyper	3' UTR	8655.714881	15247.25917	2064.170593	0.13537978	-2.884915817	5.15E-05	0.008740267	Down
TNC	9	115042224	115046593	301	-	0.00616595	-2.21	0.112719746	-0.948	2.056227653	1.04	Hyper	Exon	8655.714881	15247.25917	2064.170593	0.13537978	-2.884915817	5.15E-05	0.008740267	Down
TNFAIP3	6	137867315	137867466	151	+	0.012302688	-1.91	0.150660707	-0.822	1.938579634	0.955	Hyper	5' UTR	4935.226052	8253.7277	1616.724404	0.195878088	-2.351972073	0.001080351	0.081474224	Down
TNK1	17	7389224	7389668	444	+	0.046773514	-1.33	0.287078058	-0.542	2.02791896	1.02	Hyper	3' UTR	755.4191074	1212.241861	298.5963542	0.246317475	-2.021409111	0.027583604	0.626390104	Down
TNKS1BP1	11	57313194	57313344	150	-	0.02630268	-1.58	0.21677041	-0.664	1.572434584	0.653	Hyper	Exon	11010.40046	15960.99863	6059.802288	0.379663104	-1.39720829	0.038146155	0.737311382	Down
TOR4A	9	137279115	137279514	399	+	0.000223872	-3.65	0.020892961	-1.68	1.739894705	0.799	Hyper	Exon	7706.832904	13149.53429	2264.131515	0.172183399	-2.537982039	0.000323006	0.03447162	Down
TRAF1	9	120902691	120903290	599	-	0.001862087	-2.73	0.0616595	-1.21	0.583983697	-0.776	Hypo	3' UTR	3281.077457	6032.213637	529.9412773	0.087851875	-3.508783115	7.55E-06	0.002089391	Down
TRIM38	6	25983347	25983697	350	+	0.045708819	-1.34	0.281838293	-0.55	0.554400322	-0.851	Hypo	3' UTR	396.433168	714.8546758	78.01166011	0.109129398	-3.195888304	0.00301841	0.162223273	Down
TRO	X	54923135	54923385	250	+	0.001023293	-2.99	0.045708819	-1.34	4.25748073	2.09	Hyper	Exon	211.6255956	41.26306241	381.9881288	9.257386789	3.210605001	0.00868261	0.32350843	Up
TTLL11	9	121822156	121822556	400	-	0.029512092	-1.53	0.227509743	-0.643	0.556710809	-0.845	Hypo	3' UTR	769.4763562	1282.500588	256.4521241	0.199962578	-2.322198062	0.011993183	0.382068556	Down
TTLL11	9	121926818	121926969	151	-	0.009772372	-2.01	0.137720947	-0.861	0.216134308	-2.21	Hypo	Exon	769.4763562	1282.500588	256.4521241	0.199962578	-2.322198062	0.011993183	0.382068556	Down
USP9X	X	41153017	41165919	200	+	0.00676083	-2.17	0.117760597	-0.929	2.848100391	1.51	Hyper	Exon	1800.01777	740.5046876	2859.530852	3.861597232	1.949197698	0.014251475	0.431034988	Up
VXN	8	66518030	66518179	149	+	0	-434	0	-434	2.989698497	1.58	Hyper	3' UTR	372.3508767	43.49349822	701.2082553	16.12213972	4.010971325	0.000420667	0.041623773	Up
VXN	8	66516059	66516503	444	+	0.02630268	-1.58	0.215278173	-0.667	1.511519928	0.596	Hyper	3' UTR	372.3508767	43.49349822	701.2082553	16.12213972	4.010971325	0.000420667	0.041623773	Up
WNT5B	12	1646318	1646667	349	+	0.00057544	-3.24	0.033884416	-1.47	2.042024251	1.03	Hyper	3' UTR	2023.06903	518.5763249	3527.561734	6.802396417	2.766043083	0.00060009	0.055345378	Up
WWOX	16	78108465	78115092	197	+	0.010715193	-1.97	0.142889396	-0.845	2.250116969	1.17	Hyper	5' UTR	401.0039459	148.3239811	653.6839106	4.407135689	2.139841316	0.038033433	0.737311382	Up
ZC3HAV1	7	139046060	139046361	301	-	0.040738028	-1.39	0.267916832	-0.572	0.489710149	-1.03	Hypo	3' UTR	8496.067383	14597.08713	2395.047634	0.164077094	-2.607554252	0.000217128	0.02534464	Down
ZC3HAV1	7	139079531	139080031	500	-	6.17E-05	-4.21	0.009332543	-2.03	1.643760375	0.717	Hyper	Exon	8496.067383	14597.08713	2395.047634	0.164077094	-2.607554252	0.000217128	0.02534464	Down
ZFP36L1	14	68787704	68788054	350	-	0.000794328	-3.1	0.040738028	-1.39	1.626758396	0.702	Hyper	3' UTR	7868.62949	11309.42475	4427.834226	0.391517192	-1.352852435	0.046324005	0.795604099	Down
ZFP36L1	14	68789250	68789800	550	-	0.011220185	-1.95	0.145545908	-0.837	1.526259209	0.61	Hyper	3' UTR	7868.62949	11309.42475	4427.834226	0.391517192	-1.352852435	0.046324005	0.795604099	Down
ZIC2	13	99982869	99983068	199	+	0.001778279	-2.75	0.0616595	-1.21	4.789914818	2.26	Hyper	Exon	254.3499919	33.45653709	475.2434467	14.20480086	3.828306701	0.001629185	0.105920928	Up
ZNF513	2	27377380	27377881	501	-	0.000331131	-3.48	0.025703958	-1.59	1.823866331	0.867	Hyper	3' UTR	1533.345587	2388.796748	677.8944258	0.283780705	-1.817151594	0.025057753	0.601909784	Down
ZNF703	8	37698237	37698733	496	+	0.009549926	-2.02	0.137088177	-0.863	1.706452196	0.771	Hyper	3' UTR	656.3415718	278.8044757	1033.878668	3.708257069	1.89074126	0.043562417	0.784175983	Up
CLDN7	17	7262382	7263213	151	-	0.003090295	-2.51	0.081283052	-1.09	0.52195596	-0.938	Hypo	start codon	6527.538765	12145.83818	909.2393489	0.074860157	-3.739658123	5.89E-07	0.000293451	Down
CYP27A1	2	218782027	218782224	197	+	0.02691535	-1.57	0.217770977	-0.662	0.51121427	-0.968	Hypo	start codon	943.5137811	1516.696348	370.3312141	0.244169648	-2.034044218	0.021344869	0.543294189	Down
IGF1R	15	98957953	98958651	698	+	7.76E-05	-4.11	0.011481536	-1.94	1.69937	0.765	Hyper	stop codon	5087.190372	2455.709822	7718.670923	3.143152685	1.652212356	0.018528659	0.501515747	Up
IRX3	16	54286638	54286787	149	-	0	-434	0	-434	24.42014734	4.61	Hyper	start codon	492.522285	126.019623	859.024947	6.816596704	2.76905163	0.006530145	0.265313162	Up
MED16	19	891092	893228	200	-	0.007585776	-2.12	0.123594743	-0.908	0.46009383	-1.12	Hypo	start codon	4429.912438	6670.118278	2189.706598	0.328286022	-1.60697477	0.023308197	0.576264625	Down
RASD1	17	17496244	17496395	151	-	0.004677351	-2.33	0.1	-1	2.67585511	1.42	Hyper	start codon	495.834103	146.0935453	845.5746608	5.787898836	2.533039706	0.011893743	0.380523386	Up
RASD2	22	35541309	35541516	201	+	0.00851138	-2.07	0.130918192	-0.883	3.18214594	1.67	Hyper	start codon	752.4814823	24.53479387	1480.428171	60.33994737	5.915041533	9.13E-08	6.82E-05	Up
TJP2	9	69174278	69205030	300	+	0.00724436	-2.14	0.120226444	-0.92	0.64841978	-0.625	Hypo	start codon	6107.441893	9441.434767	2773.44902	0.293752919	-1.767324908	0.011038896	0.364894128	Down
TPM1	15	63042747	63043810	301	+	0.000245471	-3.61	0.021877616	-1.66	1.64832417	0.721	Hyper	start codon	6385.443915	1671.711637	11099.17619	6.639408347	2.731054685	0.000141417	0.018197945	Up
VPS9D1	16	89719268	89720515	149	-	0.01096478	-1.96	0.14321879	-0.844	1.85832135	0.894	Hyper	start codon	1220.313392	1980.626996	459.9997889	0.232249581	-2.106252104	0.013085327	0.404363563	Down
