# Supplementary material for: AGD1/USP10/METTL13 complexes enhance cancer stem cells proliferation and diminish the therapeutic effect of docetaxel via CD44 m6A modification in castration resistant prostate cancer
Source: J Exp Clin Cancer Res. 2025 Jan 14;44:12. doi: 10.1186/s13046-025-03272-3 (PMC11730809; doi:10.1186/s13046-025-03272-3)
Supplement: Supplementary file 9 — Supplementary Material 9 [file 13046_2025_3272_MOESM9_ESM.xls]

Supplementary Table S6 KEGG analysis of differentially expressed genes (DEGs) after METTL13 knockdown in PC3 cells
id	Term	Classification_level1	Classification_level2	ListHits	p-value	Enrichment_score	geneID	hyperlink_only_excel
hsa04060	Cytokine-cytokine receptor interaction	Environmental Information Processing	Signaling molecules and interaction	28	1.00E-10	4.146577029	CCL22;CCL3;CCL3L3;CCL4L2;CCL5;CSF1;CSF2;CSF3;CXCL1;CXCL10;CXCL8;GHR;IFNL1;IFNL2;IL11;IL1RL1;IL20RB;IL23A;IL24;IL27RA;IL31RA;IL7R;LIF;LTB;LTBR;NGF;TNFSF13;TNFSF9	hsa04060
hsa04668	TNF signaling pathway	Environmental Information Processing	Signal transduction	17	4.92E-10	6.631085395	CCL5;CREB5;CSF1;CSF2;CXCL1;CXCL10;ICAM1;IRF1;JUN;LIF;MAPK13;MMP14;NFKBIA;PTGS2;TNFAIP3;TRAF1;VEGFC	hsa04668
hsa04621	NOD-like receptor signaling pathway	Organismal Systems	Immune system	21	6.35E-10	5.096834264	CARD6;CASP4;CCL5;CXCL1;CXCL8;CYBA;GBP2;IFI16;IRF7;IRF9;JUN;MAPK13;NAMPT;NFKBIA;NLRP12;OAS2;STAT2;STING1;TNFAIP3;TRIP6;TXNIP	hsa04621
hsa05323	Rheumatoid arthritis	Human Diseases	Immune disease	15	2.27E-09	7.046314651	CCL3;CCL3L3;CCL5;CSF1;CSF2;CXCL1;CXCL8;ICAM1;IL11;IL23A;JUN;LTB;TCIRG1;TNFSF13;VEGFA	hsa05323
hsa04657	IL-17 signaling pathway	Organismal Systems	Immune system	15	2.65E-09	6.971353857	CSF2;CSF3;CXCL1;CXCL10;CXCL8;FOSL1;JUN;LCN2;MAPK13;NFKBIA;PTGS2;S100A9;TNFAIP3;TRAF3IP2;TRAF4	hsa04657
hsa04064	NF-kappa B signaling pathway	Environmental Information Processing	Signal transduction	15	1.11E-08	6.301031371	BCL2A1;CARD11;CCL4L2;CXCL1;CXCL8;DDX58;GADD45A;ICAM1;LTB;LTBR;NFKBIA;PLAU;PTGS2;TNFAIP3;TRAF1	hsa04064
hsa04630	JAK-STAT signaling pathway	Environmental Information Processing	Signal transduction	16	7.90E-07	4.31478033	AOX1;CSF2;CSF3;GHR;IFNL1;IFNL2;IL11;IL20RB;IL23A;IL24;IL27RA;IL7R;IRF9;LIF;STAT2;STAT6	hsa04630
hsa04061	Viral protein interaction with cytokine and cytokine receptor	Environmental Information Processing	Signaling molecules and interaction	12	2.60E-06	5.242458101	CCL22;CCL3;CCL3L3;CCL4L2;CCL5;CSF1;CXCL1;CXCL10;CXCL8;IL20RB;IL24;LTBR	hsa04061
hsa04622	RIG-I-like receptor signaling pathway	Organismal Systems	Immune system	10	3.71E-06	6.241021548	CXCL10;CXCL8;DDX58;DHX58;IFIH1;IRF7;ISG15;MAPK13;NFKBIA;STING1	hsa04622
hsa05167	Kaposi sarcoma-associated herpesvirus infection	Human Diseases	Infectious disease: viral	16	7.95E-06	3.621732712	C3;CSF2;CXCL1;CXCL8;HLA-A;HLA-B;ICAM1;IRF7;IRF9;JUN;MAPK13;NFKBIA;PTGS2;STAT2;VEGFA;ZFP36	hsa05167
hsa05169	Epstein-Barr virus infection	Human Diseases	Infectious disease: viral	16	1.42E-05	3.460368383	CD44;CXCL10;DDX58;GADD45A;HLA-A;HLA-B;ICAM1;IRF7;IRF9;ISG15;JUN;MAPK13;NFKBIA;OAS2;STAT2;TNFAIP3	hsa05169
hsa05171	Coronavirus disease - COVID-19	Human Diseases	Infectious disease: viral	17	2.11E-05	3.201213639	C3;CFB;CSF2;CSF3;CXCL10;CXCL8;DDX58;IFIH1;IRF9;ISG15;JUN;MAPK13;MX1;NFKBIA;OAS2;STAT2;STING1	hsa05171
hsa05165	Human papillomavirus infection	Human Diseases	Infectious disease: viral	20	6.39E-05	2.639706999	CRB3;CREB5;HLA-A;HLA-B;IRF1;IRF9;ISG15;ITGA2;ITGA5;ITGB4;LAMB3;LAMC2;MX1;OASL;PTGS2;STAT2;TCIRG1;TNC;VEGFA;WNT7B	hsa05165
hsa04620	Toll-like receptor signaling pathway	Organismal Systems	Immune system	10	0.000124734	4.200687581	CCL3;CCL3L3;CCL4L2;CCL5;CXCL10;CXCL8;IRF7;JUN;MAPK13;NFKBIA	hsa04620
hsa04512	ECM-receptor interaction	Environmental Information Processing	Signaling molecules and interaction	9	0.000170238	4.468004063	CD44;HSPG2;ITGA2;ITGA5;ITGB4;LAMB3;LAMC2;SDC4;TNC	hsa04512
hsa05222	Small cell lung cancer	Human Diseases	Cancer: specific types	9	0.000239338	4.273743017	GADD45A;ITGA2;LAMB3;LAMC2;NFKBIA;PTGS2;RXRB;TRAF1;TRAF4	hsa05222
hsa04640	Hematopoietic cell lineage	Organismal Systems	Immune system	9	0.000415817	3.971559167	CD24;CD44;CSF1;CSF2;CSF3;IL11;IL7R;ITGA2;ITGA5	hsa04640
hsa05164	Influenza A	Human Diseases	Infectious disease: viral	12	0.000531321	3.065764971	CCL5;CXCL10;CXCL8;DDX58;ICAM1;IFIH1;IRF7;IRF9;MX1;NFKBIA;OAS2;STAT2	hsa05164
hsa04623	Cytosolic DNA-sensing pathway	Organismal Systems	Immune system	7	0.000549422	4.854127871	CCL4L2;CCL5;CXCL10;DDX58;IRF7;NFKBIA;STING1	hsa04623
hsa04625	C-type lectin receptor signaling pathway	Organismal Systems	Immune system	9	0.000598495	3.780618823	CCL22;IL23A;IRF1;IRF9;JUN;MAPK13;NFKBIA;PTGS2;STAT2	hsa04625
